# Supplementary material for: Investigation of serum proteome homeostasis during radiation therapy by a quantitative proteomics approach
Source: Biosci Rep. 2019 Jul 29;39(7):BSR20182319. doi: 10.1042/BSR20182319 (PMC6663990; doi:10.1042/BSR20182319)
Supplement: Supplementary file 2 [file bsr20182319_Supp2.xlsx]

## Sheet: S1_Results of DDA analysis 
Protein IDs	Protein names	Gene names	Fasta headers	Number of proteins	Peptides	Mol. weight [kDa]	Sequence length	LFQ intensity 1_A	LFQ intensity 1_B	LFQ intensity 1_C	LFQ intensity 1_D	LFQ intensity 1_E	LFQ intensity 1_F	LFQ intensity 2_A	LFQ intensity 2_B	LFQ intensity 2_C	LFQ intensity 2_D	LFQ intensity 2_E	LFQ intensity 2_F	LFQ intensity 3_A	LFQ intensity 3_B	LFQ intensity 3_C	LFQ intensity 3_D	LFQ intensity 3_E	LFQ intensity 3_F	LFQ intensity 4_A	LFQ intensity 4_B	LFQ intensity 4_C	LFQ intensity 4_D	FQ intensity 4_E	LFQ intensity 4_F	LFQ intensity 5_A	LFQ intensity 5_B	LFQ intensity 5_C	LFQ intensity 5_D	LFQ intensity 5_E	LFQ intensity 5_F	LFQ intensity 6_A	LFQ intensity 6_B	LFQ intensity 6_C	LFQ intensity 6_D	LFQ intensity 6_E	LFQ intensity 6_F	LFQ intensity 7_A	LFQ intensity 7_B	LFQ intensity 7_C	LFQ intensity 7_D	LFQ intensity 7_E	LFQ intensity 7_F
A0M8Q6	Ig lambda-7 chain C region	IGLC7	sp|A0M8Q6|LAC7_HUMAN Ig lambda-7 chain C region OS=Homo sapiens GN=IGLC7 PE=1 SV=2	1	4	11.303	106	0	0	0	0	0	0	0	0	0	0	0	0	0	0	0	0	0	0	0	0	0	0	0	0	0	0	0	0	2116100	0	0	0	0	0	0	0	0	0	0	0	0	0
B0UZ83;Q6U2E9;Q5JNX2;P0C0L5;P0C0L4;B0V2C8;A2BHY4;F8VZD8;F8VX64;F8VW91;F8VSI2;F8VNV9;F5GXS0;A6H8M8;B4DDH0;F8VWK3	Complement C4-B;Complement C4 beta chain;Complement C4-B alpha chain;C4a anaphylatoxin;C4b-B;C4d-B;Complement C4 gamma chain;Complement C4-A;Complement C4 beta chain;Complement C4-A alpha chain;C4a anaphylatoxin;C4b-A;C4d-A;Complement C4 gamma chain	C4B;C4A	tr|B0UZ83|B0UZ83_HUMAN Complement component 4A (Rodgers blood group) OS=Homo sapiens GN=C4A PE=4 SV=1;tr|Q6U2E9|Q6U2E9_HUMAN C4B1 OS=Homo sapiens GN=C4B PE=4 SV=1;tr|Q5JNX2|Q5JNX2_HUMAN Complement component 4A (Rodgers blood group) OS=Homo sapiens GN=C4A P	16	22	192.87	1744	1048200000	312150000	468790000	637510000	378560000	177720000	450330000	993980000	556820000	549060000	965130000	1108100000	1667500000	484830000	630190000	495750000	796910000	209070000	1138000000	348660000	529530000	613160000	574120000	691490000	255540000	194880000	162560000	254480000	253860000	187770000	469180000	221060000	53801000	526390000	356990000	349910000	301040000	244120000	188360000	354540000	283340000	443430000
C9JXI9;C9JSG7;C9JJM9;C9JD81;C9J3W7;C9JBN7;C9JEW7;C9J718;C9JF32;C9J684;A4D1F7;A6NNU0;O00522	Krev interaction trapped protein 1	KRIT1;CCM1	tr|C9JXI9|C9JXI9_HUMAN KRIT1, ankyrin repeat containing (Fragment) OS=Homo sapiens GN=KRIT1 PE=4 SV=1;tr|C9JSG7|C9JSG7_HUMAN KRIT1, ankyrin repeat containing (Fragment) OS=Homo sapiens GN=KRIT1 PE=4 SV=1;tr|C9JJM9|C9JJM9_HUMAN KRIT1, ankyrin repeat contain	13	1	3.8873	34	1489500	0	9385500	7648700	4053300	9496800	0	131620	164120	322050	0	232530	0	0	1762100	2551800	1207700	4074400	0	0	0	0	49209	2923700	3413200	0	1684000	624480	917720	468010	439820	0	0	0	805520	2869800	1408900	1083100	5655600	486200	0	1670100
P81605;A5JHP3	Dermcidin;Survival-promoting peptide;DCD-1	DCD	sp|P81605|DCD_HUMAN Dermcidin OS=Homo sapiens GN=DCD PE=1 SV=2;tr|A5JHP3|A5JHP3_HUMAN Dermcidin isoform 2 OS=Homo sapiens GN=DCD PE=2 SV=1	2	1	11.284	110	0	0	136130	0	0	0	0	0	196920	0	0	0	0	0	0	0	0	0	0	0	0	0	0	0	0	0	0	0	176580	265640	0	0	141680000	0	0	0	71510	0	0	0	0	0
Q5VY30;A6NCP9;P02753	Retinol-binding protein 4;Plasma retinol-binding protein(1-182);Plasma retinol-binding protein(1-181);Plasma retinol-binding protein(1-179);Plasma retinol-binding protein(1-176)	RBP4	tr|Q5VY30|Q5VY30_HUMAN Retinol binding protein 4, plasma OS=Homo sapiens GN=RBP4 PE=2 SV=1;tr|A6NCP9|A6NCP9_HUMAN Retinol binding protein 4, plasma OS=Homo sapiens GN=RBP4 PE=3 SV=2;sp|P02753|RET4_HUMAN Retinol-binding protein 4 OS=Homo sapiens GN=RBP4 PE=	3	5	22.944	199	38888000	29250000	29569000	37729000	42634000	47516000	9157800	8757400	12111000	13343000	8211000	6985800	24617000	21101000	22963000	23193000	5696300	15923000	14087000	40532000	48420000	49364000	17787000	44469000	17319000	19679000	19333000	13152000	20308000	13496000	20552000	20473000	0	17697000	34095000	16736000	13432000	29060000	32370000	15558000	24688000	20077000
F8WCZ6;A6NG18;P09871	Complement C1s subcomponent;Complement C1s subcomponent heavy chain;Complement C1s subcomponent light chain	C1S	tr|F8WCZ6|F8WCZ6_HUMAN Complement component 1, s subcomponent OS=Homo sapiens GN=C1S PE=3 SV=1;tr|A6NG18|A6NG18_HUMAN Complement component 1, s subcomponent OS=Homo sapiens GN=C1S PE=3 SV=2;sp|P09871|C1S_HUMAN Complement C1s subcomponent OS=Homo sapiens GN	3	4	57.519	521	27242000	9254400	12633000	26585000	12163000	12315000	22666000	28195000	32558000	28495000	19571000	20285000	38967000	22124000	74682000	15383000	13754000	7241900	21577000	20697000	23306000	17102000	15209000	17530000	16140000	11667000	7124400	15603000	13961000	8187300	19052000	9443500	0	11335000	9741100	15908000	14036000	10435000	12681000	25035000	10132000	17271000
E7ENC6;E9PPD3;Q8WZ42-3;E7EQE6;E7ET18;Q8WZ42-5;A6NKB1;Q8WZ42-4;Q8WZ42-7;Q8WZ42-2;Q8WZ42;Q8WZ42-8	Titin	TTN	tr|E7ENC6|E7ENC6_HUMAN Titin OS=Homo sapiens GN=TTN PE=4 SV=2;tr|E9PPD3|E9PPD3_HUMAN Titin OS=Homo sapiens GN=TTN PE=4 SV=1;sp|Q8WZ42-3|TITIN_HUMAN Isoform 3 of Titin OS=Homo sapiens GN=TTN;tr|E7EQE6|E7EQE6_HUMAN Titin OS=Homo sapiens GN=TTN PE=4 SV=2;tr|E	12	3	2992.7	26923	13895000	11811000	12573000	0	12345000	9784600	4012700	19957000	3529700	11172000	17760000	12545000	10402000	95999000	21662000	12677000	20239000	14630000	16668000	58634000	12567000	14719000	14221000	14078000	30721000	107410000	0	44898000	14249000	49935000	10500000	7881500	0	19200000	10387000	15354000	8828600	10075000	25807000	28879000	13683000	10437000
B8ZZB5;A6NKC9	SH2 domain-containing protein 7	SH2D7	tr|B8ZZB5|B8ZZB5_HUMAN SH2 domain containing 7 OS=Homo sapiens GN=SH2D7 PE=4 SV=1;sp|A6NKC9|SH2D7_HUMAN SH2 domain-containing protein 7 OS=Homo sapiens GN=SH2D7 PE=4 SV=2	2	1	34.164	315	0	0	0	0	0	0	0	95652000	90166000	0	0	66507000	0	0	0	0	79861000	0	0	133460000	0	189300000	0	164400000	0	0	0	0	0	0	259330000	137820000	0	0	155770000	0	0	4110900	0	0	0	0
A6NKZ9;E7ETJ9;E7ETC0;E5RGV5;E5RG67;C9JTN7;F8W8I6;H0YGW6;Q96B58;Q01085;P31483-2;P31483;A8K4L9	Nucleolysin TIA-1 isoform p40;Nucleolysin TIAR	TIAL1;TIA1	tr|A6NKZ9|A6NKZ9_HUMAN TIA1 cytotoxic granule-associated RNA binding protein-like 1 OS=Homo sapiens GN=TIAL1 PE=4 SV=1;tr|E7ETJ9|E7ETJ9_HUMAN TIA1 cytotoxic granule-associated RNA binding protein-like 1 (Fragment) OS=Homo sapiens GN=TIAL1 PE=4 SV=1;tr|E7ET	13	2	9.4465	85	91170000	46632000	57433000	52036000	29650000	0	86417000	53269000	46240000	32579000	45579000	103540000	49692000	18400000	11445000	26061000	22511000	0	42263000	27382000	28194000	30916000	25054000	29107000	22775000	26968000	23436000	36119000	20283000	19363000	29276000	32549000	0	13212000	26092000	18455000	30693000	28225000	14636000	21603000	24433000	32667000
CON__Q04695;CON__Q9QWL7;A8MW45;Q04695;F5H7G6;C9JH30	Keratin, type I cytoskeletal 17	KRT17	;;tr|A8MW45|A8MW45_HUMAN Uncharacterized protein OS=Homo sapiens PE=3 SV=1;sp|Q04695|K1C17_HUMAN Keratin, type I cytoskeletal 17 OS=Homo sapiens GN=KRT17 PE=1 SV=2;tr|F5H7G6|F5H7G6_HUMAN Uncharacterized protein OS=Homo sapiens PE=4 SV=1;tr|C9JH30|C9JH30_HU	6	2	48.105	432	0	0	0	0	0	0	0	0	0	0	0	0	0	0	0	0	0	0	0	0	944430	0	0	0	0	0	0	0	0	36444000	0	0	0	0	0	0	0	0	919370	786130	0	0
E5RHP1;A8MYU2	Potassium channel subfamily U member 1	KCNU1	tr|E5RHP1|E5RHP1_HUMAN Potassium channel, subfamily U, member 1 OS=Homo sapiens GN=KCNU1 PE=4 SV=1;sp|A8MYU2|KCNU1_HUMAN Potassium channel subfamily U member 1 OS=Homo sapiens GN=KCNU1 PE=2 SV=2	2	1	106.89	947	0	0	0	0	0	0	0	0	0	0	0	0	0	0	0	0	0	0	0	0	0	0	0	0	0	0	0	0	0	0	0	0	0	0	0	0	0	0	0	0	88127000	0
F5H8D8;B1AJV7;P35625	Metalloproteinase inhibitor 3	TIMP3	tr|F5H8D8|F5H8D8_HUMAN TIMP metallopeptidase inhibitor 3 OS=Homo sapiens GN=TIMP3 PE=4 SV=1;tr|B1AJV7|B1AJV7_HUMAN TIMP metallopeptidase inhibitor 3 OS=Homo sapiens GN=TIMP3 PE=4 SV=1;sp|P35625|TIMP3_HUMAN Metalloproteinase inhibitor 3 OS=Homo sapiens GN=T	3	1	17.028	145	0	0	49498000	79046000	0	49982000	0	0	103370000	102170000	63341000	0	0	0	105440000	0	106700000	48855000	0	0	0	0	93831000	42654000	140140000	146190000	112410000	135840000	91251000	142020000	176590000	167170000	0	133880000	125920000	151540000	151540000	137790000	64167000	0	159960000	192820000
F5GZ07;F8W8M9;B1AM27;O14795	Protein unc-13 homolog B	UNC13B	tr|F5GZ07|F5GZ07_HUMAN Unc-13 homolog B (C. elegans) OS=Homo sapiens GN=UNC13B PE=4 SV=1;tr|F8W8M9|F8W8M9_HUMAN Unc-13 homolog B (C. elegans) OS=Homo sapiens GN=UNC13B PE=4 SV=1;tr|B1AM27|B1AM27_HUMAN Unc-13 homolog B (C. elegans) OS=Homo sapiens GN=UNC13B	4	1	136.44	1197	0	0	0	0	0	0	0	0	0	0	0	0	0	0	0	0	0	0	0	0	0	0	0	0	0	0	0	0	0	0	0	0	0	0	0	0	0	0	0	0	2989100	0
H0Y951;H0Y3A4;F5GXK0;H0Y3N0;B1AQT2;E9PE32;Q12955	Ankyrin-3	ANK3	tr|H0Y951|H0Y951_HUMAN Ankyrin 3, node of Ranvier (ankyrin G) (Fragment) OS=Homo sapiens GN=ANK3 PE=4 SV=1;tr|H0Y3A4|H0Y3A4_HUMAN Ankyrin 3, node of Ranvier (ankyrin G) (Fragment) OS=Homo sapiens GN=ANK3 PE=4 SV=1;tr|F5GXK0|F5GXK0_HUMAN Ankyrin 3, node of	7	1	18.148	166	0	0	0	0	0	0	0	0	0	0	0	0	0	0	0	0	0	0	0	0	0	0	0	0	0	0	0	0	0	0	0	0	0	0	0	0	0	0	0	0	0	7147300
B3KSY4;P57737-2;P57737	Coronin;Coronin-7	hCG_1787779;CORO7	tr|B3KSY4|B3KSY4_HUMAN Coronin 7 OS=Homo sapiens GN=CORO7 PE=2 SV=1;sp|P57737-2|CORO7_HUMAN Isoform 2 of Coronin-7 OS=Homo sapiens GN=CORO7;sp|P57737|CORO7_HUMAN Coronin-7 OS=Homo sapiens GN=CORO7 PE=1 SV=2	3	1	76.604	705	0	0	0	0	0	0	0	0	0	0	0	0	0	0	0	0	0	0	0	0	0	0	0	0	0	0	0	0	0	0	0	0	0	0	0	0	0	0	0	0	0	18519000
D6RBR8;D6RCA5;D6R9F8;D6RDJ6;P26639;B4DEG8	Threonine--tRNA ligase, cytoplasmic	TARS	tr|D6RBR8|D6RBR8_HUMAN Threonyl-tRNA synthetase (Fragment) OS=Homo sapiens GN=TARS PE=4 SV=1;tr|D6RCA5|D6RCA5_HUMAN Threonyl-tRNA synthetase OS=Homo sapiens GN=TARS PE=4 SV=1;tr|D6R9F8|D6R9F8_HUMAN Threonyl-tRNA synthetase (Fragment) OS=Homo sapiens GN=TAR	6	1	5.5753	50	0	0	7847400	0	0	0	0	0	0	9564900	0	5705800	10603000	8898100	0	0	0	0	0	0	0	0	0	0	0	0	0	0	0	0	0	0	0	0	0	0	0	0	0	0	0	0
B4DQI1;Q5ST57;H0Y3H6;B4DPF3;E9PFN7;P06681	Complement C2;Complement C2b fragment;Complement C2a fragment	C2	tr|B4DQI1|B4DQI1_HUMAN Complement component 2 OS=Homo sapiens GN=C2 PE=2 SV=1;tr|Q5ST57|Q5ST57_HUMAN Complement component 2 OS=Homo sapiens GN=C2 PE=3 SV=1;tr|H0Y3H6|H0Y3H6_HUMAN Complement component 2 (Fragment) OS=Homo sapiens GN=C2 PE=4 SV=1;tr|B4DPF3|B	6	1	56.466	506	0	1623700	0	0	577500	849190	2813300	1057100	1242500	1623200	0	549860	842350	0	0	1287500	0	477980	0	3258400	1453200	397770	395520	630470	1502400	935400	1831900	2976300	1507600	0	1158200	423290	0	0	944240	0	1602300	564830	1071800	0	914020	994990
B4DPP8;C9JEX1;P01042-2;P01042;CON__P01045-1;CON__Q2KJ62;CON__P01044-1	Kininogen-1;Kininogen-1 heavy chain;T-kinin;Bradykinin;Lysyl-bradykinin;Kininogen-1 light chain;Low molecular weight growth-promoting factor	KNG1	tr|B4DPP8|B4DPP8_HUMAN Kininogen 1 OS=Homo sapiens GN=KNG1 PE=2 SV=1;tr|C9JEX1|C9JEX1_HUMAN Kininogen 1 OS=Homo sapiens GN=KNG1 PE=4 SV=1;sp|P01042-2|KNG1_HUMAN Isoform LMW of Kininogen-1 OS=Homo sapiens GN=KNG1;sp|P01042|KNG1_HUMAN Kininogen-1 OS=Homo sap	7	8	46.496	415	134330000	4019400	48352000	75990000	38909000	45621000	59726000	220740000	41386000	69915000	91390000	125840000	176540000	61877000	32561000	63954000	43324000	56561000	74542000	49794000	49431000	77678000	38585000	60643000	13280000	35064000	18167000	25557000	29633000	14302000	32124000	14352000	0	14743000	11245000	20509000	23207000	29516000	11814000	26868000	29952000	42921000
B4DS49;Q5UIP0-2;Q5UIP0	Telomere-associated protein RIF1	RIF1	tr|B4DS49|B4DS49_HUMAN Uncharacterized protein OS=Homo sapiens GN=RIF1 PE=2 SV=1;sp|Q5UIP0-2|RIF1_HUMAN Isoform 2 of Telomere-associated protein RIF1 OS=Homo sapiens GN=RIF1;sp|Q5UIP0|RIF1_HUMAN Telomere-associated protein RIF1 OS=Homo sapiens GN=RIF1 PE=1	3	1	37.991	341	0	0	0	0	0	734130	0	5853000	0	0	1894200	0	0	0	0	0	0	0	0	0	0	0	0	0	0	0	0	0	0	0	0	0	0	0	0	0	0	0	0	0	0	0
B4DYU0;E9PH59;E9PGW1;P04278-2;F5H5Z8;P04278	Sex hormone-binding globulin	SHBG	tr|B4DYU0|B4DYU0_HUMAN Sex hormone-binding globulin OS=Homo sapiens GN=SHBG PE=2 SV=1;tr|E9PH59|E9PH59_HUMAN Sex hormone-binding globulin OS=Homo sapiens GN=SHBG PE=4 SV=1;tr|E9PGW1|E9PGW1_HUMAN Sex hormone-binding globulin OS=Homo sapiens GN=SHBG PE=4 SV=	6	1	26.071	235	0	0	5590100	6598100	8564100	5718000	3993000	0	5780400	4387300	0	7639800	2227200	0	0	0	7242500	0	4030200	0	0	6829300	3635400	0	11409000	14596000	3841300	7984700	6469800	0	14801000	6986600	0	6489400	0	4566600	5180400	0	0	0	0	0
B4E1I8;P02750	Leucine-rich alpha-2-glycoprotein	LRG1	tr|B4E1I8|B4E1I8_HUMAN Leucine-rich alpha-2-glycoprotein 1 OS=Homo sapiens GN=LRG1 PE=2 SV=1;sp|P02750|A2GL_HUMAN Leucine-rich alpha-2-glycoprotein OS=Homo sapiens GN=LRG1 PE=1 SV=2	2	3	36.494	330	0	0	0	0	0	2189600	0	0	0	0	0	0	0	0	3879600	1400700	0	2114500	0	0	0	0	3530700	0	0	0	7125300	5548900	0	4515900	0	2423200	0	1476100	0	0	1971300	2317800	3709500	0	0	0
E7EVA3;B4E1Z4;P00751;C9JRT3;B0UXW4;E7ETN3;P00751-2	Complement factor B;Complement factor B Ba fragment;Complement factor B Bb fragment	CFB	tr|E7EVA3|E7EVA3_HUMAN Complement factor B OS=Homo sapiens GN=CFB PE=3 SV=1;tr|B4E1Z4|B4E1Z4_HUMAN Complement factor B OS=Homo sapiens GN=CFB PE=2 SV=1;sp|P00751|CFAB_HUMAN Complement factor B OS=Homo sapiens GN=CFB PE=1 SV=2;tr|C9JRT3|C9JRT3_HUMAN Complem	7	6	140.94	1266	101850000	15395000	15518000	71051000	12420000	4675100	30435000	69660000	6066100	58610000	8197400	93739000	255120000	8565900	0	9145600	13042000	5558600	67110000	43417000	36590000	9446100	6406900	10634000	9065200	10020000	3193800	7809000	6641200	3578900	2269800	8903700	0	6543100	7758700	5596100	7980100	2169100	6058400	3639100	11098000	43636000
E5RJ55;B7Z1W5		POLB	tr|E5RJ55|E5RJ55_HUMAN Polymerase (DNA directed), beta (Fragment) OS=Homo sapiens GN=POLB PE=4 SV=1;tr|B7Z1W5|B7Z1W5_HUMAN Uncharacterized protein OS=Homo sapiens GN=POLB PE=2 SV=1	2	1	5.6243	51	0	0	0	0	0	0	0	0	0	0	0	0	0	0	0	0	0	36760000	0	0	0	0	0	0	0	0	0	0	0	0	0	0	0	0	0	0	0	0	0	0	0	0
B7Z8T3;E9PG08;E9PG06;Q9UGM5	Fetuin-B	FETUB	tr|B7Z8T3|B7Z8T3_HUMAN Uncharacterized protein OS=Homo sapiens GN=FETUB PE=2 SV=1;tr|E9PG08|E9PG08_HUMAN Fetuin B OS=Homo sapiens GN=FETUB PE=4 SV=1;tr|E9PG06|E9PG06_HUMAN Fetuin B OS=Homo sapiens GN=FETUB PE=4 SV=1;sp|Q9UGM5|FETUB_HUMAN Fetuin-B OS=Homo s	4	1	25.469	234	0	21251000	0	75584000	43618000	7457400	9215700	34350000	0	23650000	14776000	0	18126000	38955000	3554600	0	7842200	5475900	25551000	28635000	0	34299000	0	8248700	0	0	3971300	0	8510100	6431200	0	7859700	0	0	7723900	9894800	10440000	0	10119000	0	10049000	0
Q5JVE8;B7ZBK1;P00742	Coagulation factor X;Factor X light chain;Factor X heavy chain;Activated factor Xa heavy chain	F10	tr|Q5JVE8|Q5JVE8_HUMAN Coagulation factor X OS=Homo sapiens GN=F10 PE=2 SV=1;tr|B7ZBK1|B7ZBK1_HUMAN Coagulation factor X OS=Homo sapiens GN=F10 PE=3 SV=1;sp|P00742|FA10_HUMAN Coagulation factor X OS=Homo sapiens GN=F10 PE=1 SV=2	3	1	37.094	332	0	0	0	0	0	0	0	10650000	0	0	0	0	0	11492000	0	10064000	0	0	9992500	0	0	11037000	0	0	0	0	0	0	0	0	0	0	0	0	0	0	0	0	0	0	0	0
E9PKB5;B8ZZF0;C9JIR6;P35813-2;Q4J6C2;Q4J6C1;P35813;O75688-2;O75688	Protein phosphatase 1A;Protein phosphatase 1B	PPM1A;PPM1B	tr|E9PKB5|E9PKB5_HUMAN Protein phosphatase, Mg2+/Mn2+ dependent, 1A (Fragment) OS=Homo sapiens GN=PPM1A PE=3 SV=1;tr|B8ZZF0|B8ZZF0_HUMAN Protein phosphatase, Mg2+/Mn2+ dependent, 1B (Fragment) OS=Homo sapiens GN=PPM1B PE=3 SV=2;tr|C9JIR6|C9JIR6_HUMAN Prote	9	1	20.644	187	0	0	0	0	0	0	0	0	0	0	0	0	0	0	0	0	0	0	0	0	0	0	0	0	0	0	0	0	0	0	0	0	0	0	0	0	0	0	1051600	0	0	0
B9A064;P0CG04	Immunoglobulin lambda-like polypeptide 5;Ig lambda-1 chain C regions	IGLL5;IGLC1	sp|B9A064|IGLL5_HUMAN Immunoglobulin lambda-like polypeptide 5 OS=Homo sapiens GN=IGLL5 PE=2 SV=2;sp|P0CG04|LAC1_HUMAN Ig lambda-1 chain C regions OS=Homo sapiens GN=IGLC1 PE=1 SV=1	2	9	23.063	214	0	0	0	0	0	0	2668100	3007800	1828400	0	0	0	0	6942300	0	5663900	0	0	0	3994000	10922000	0	0	0	18955000	45833000	30725000	20192000	18204000	5987800	7247900	3415100	0	9237200	3762200	0	6265700	9020900	17425000	20738000	6851600	0
C9IZD4;O75882-3;O75882-2;O75882	Attractin	ATRN	tr|C9IZD4|C9IZD4_HUMAN Uncharacterized protein OS=Homo sapiens GN=ATRN PE=4 SV=1;sp|O75882-3|ATRN_HUMAN Isoform 3 of Attractin OS=Homo sapiens GN=ATRN;sp|O75882-2|ATRN_HUMAN Isoform 2 of Attractin OS=Homo sapiens GN=ATRN;sp|O75882|ATRN_HUMAN Attractin OS=H	4	3	141.41	1272	18665000	15381000	21561000	19028000	20790000	21684000	29477000	0	30500000	23846000	0	13720000	11253000	22132000	24340000	14557000	19302000	21434000	18398000	16784000	27870000	21869000	17605000	21123000	10683000	13862000	20041000	12773000	11572000	11023000	17190000	22890000	0	8752200	10715000	33362000	26712000	31104000	25966000	12292000	19315000	24201000
Q53TS8-2;C9IZH7;Q53TS8;E9PGG4	Amyotrophic lateral sclerosis 2 chromosomal region candidate gene 11 protein	ALS2CR11	sp|Q53TS8-2|AL2SA_HUMAN Isoform 2 of Amyotrophic lateral sclerosis 2 chromosomal region candidate gene 11 protein OS=Homo sapiens GN=ALS2CR11;tr|C9IZH7|C9IZH7_HUMAN Amyotrophic lateral sclerosis 2 (juvenile) chromosome region, candidate 11 OS=Homo sapiens	4	1	45.226	395	0	0	0	0	0	0	0	0	0	0	0	0	0	0	0	0	0	0	0	0	0	0	0	0	0	0	0	0	0	0	0	0	0	0	0	0	268620	0	0	0	0	0
C9J6C0;Q6PIF6-2;Q6PIF6	Unconventional myosin-VIIb	MYO7B	tr|C9J6C0|C9J6C0_HUMAN Myosin VIIB OS=Homo sapiens GN=MYO7B PE=4 SV=1;sp|Q6PIF6-2|MYO7B_HUMAN Isoform 2 of Unconventional myosin-VIIb OS=Homo sapiens GN=MYO7B;sp|Q6PIF6|MYO7B_HUMAN Unconventional myosin-VIIb OS=Homo sapiens GN=MYO7B PE=2 SV=2	3	2	241.7	2117	239530000	15323000	93966000	188410000	160000000	251160000	247990000	269410000	170460000	276550000	124300000	299970000	276260000	90789000	98731000	85449000	66896000	187490000	78205000	19665000	104820000	262540000	77622000	265860000	8142400	14817000	53859000	25234000	60324000	22760000	37561000	61987000	0	34470000	79993000	45577000	61923000	22283000	11568000	18488000	60025000	39054000
C9JF17;P05090;C9JX71	Apolipoprotein D	APOD	tr|C9JF17|C9JF17_HUMAN Apolipoprotein D (Fragment) OS=Homo sapiens GN=APOD PE=4 SV=1;sp|P05090|APOD_HUMAN Apolipoprotein D OS=Homo sapiens GN=APOD PE=1 SV=1	3	5	24.158	215	4030800	24274000	16116000	12565000	11765000	0	13065000	6272300	53741000	37845000	10373000	15341000	8468300	4192200	16410000	12214000	7142200	9450700	19201000	157340000	62713000	15655000	22043000	7257000	99693000	104150000	78561000	70599000	56601000	69366000	99069000	36602000	0	102390000	34704000	15580000	11567000	21528000	15861000	20497000	20261000	20486000
P55290;C9JRI6;A8W476;A8W477	Cadherin-13	CDH13	sp|P55290|CAD13_HUMAN Cadherin-13 OS=Homo sapiens GN=CDH13 PE=1 SV=1;tr|C9JRI6|C9JRI6_HUMAN Cadherin 13, H-cadherin (heart) OS=Homo sapiens GN=CDH13 PE=4 SV=2;tr|A8W476|A8W476_HUMAN Cadherin 13 soluble isoform 2 OS=Homo sapiens GN=CDH13 PE=2 SV=1;tr|A8W477	4	2	78.286	713	0	3641300	2166000	4498100	3374200	4082800	0	2833500	3980300	2820700	2170200	1462600	0	1992100	2506900	1524500	739840	0	972690	1858200	821240	844280	899770	859440	4820100	4660400	1553900	3369700	3488000	1722700	3990900	2535300	0	2045400	1415500	1238900	2888600	1616500	0	1798800	1744200	0
C9JV77;F5H0Q5;P02765;CON__P12763	Alpha-2-HS-glycoprotein;Alpha-2-HS-glycoprotein chain A;Alpha-2-HS-glycoprotein chain B	AHSG	tr|C9JV77|C9JV77_HUMAN Alpha-2-HS-glycoprotein OS=Homo sapiens GN=AHSG PE=4 SV=1;tr|F5H0Q5|F5H0Q5_HUMAN Alpha-2-HS-glycoprotein OS=Homo sapiens GN=AHSG PE=4 SV=1;sp|P02765|FETUA_HUMAN Alpha-2-HS-glycoprotein OS=Homo sapiens GN=AHSG PE=1 SV=1	4	14	39.411	368	1313500000	2182200000	2033600000	2181400000	1574400000	1043000000	1512400000	1149600000	1490300000	1351200000	996040000	779620000	1369100000	2272100000	2153700000	1454300000	871190000	1174500000	1742000000	1450800000	1681700000	1443100000	1439600000	1244000000	2225500000	1765100000	1873300000	1417900000	1636300000	1174900000	2635800000	2002600000	23757000000	2545400000	1974400000	2625200000	1560000000	978300000	853330000	889420000	1158200000	990370000
C9JYU7;F6RU81;Q6PJG2	ELM2 and SANT domain-containing protein 1	ELMSAN1	tr|C9JYU7|C9JYU7_HUMAN Chromosome 14 open reading frame 43 (Fragment) OS=Homo sapiens GN=C14orf43 PE=4 SV=1;tr|F6RU81|F6RU81_HUMAN Chromosome 14 open reading frame 43 (Fragment) OS=Homo sapiens GN=C14orf43 PE=4 SV=1;sp|Q6PJG2|CN043_HUMAN Uncharacterized pr	3	1	7.2241	66	0	14822000	0	0	0	0	0	0	0	11604000	0	0	0	0	0	0	0	0	0	0	0	12860000	0	0	0	0	12608000	0	0	0	0	0	0	9388100	22990000	18047000	18099000	0	77311000	29240000	0	0
CON__Q5D862;Q5D862	Filaggrin-2	FLG2	;sp|Q5D862|FILA2_HUMAN Filaggrin-2 OS=Homo sapiens GN=FLG2 PE=1 SV=1	2	2	248.07	2391	6217600	0	2553600	26178000	0	10490000	18365000	17907000	18501000	0	8959800	7698000	20078000	32864000	3023700	0	18336000	0	8740300	10804000	11680000	0	7801900	8961000	25070000	0	18498000	0	15306000	7848700	59153000	14435000	0	24938000	0	8985000	0	28752000	6044200	0	14188000	28417000
O75061-3;D3DQ66;O75061;O75061-2	Putative tyrosine-protein phosphatase auxilin	DNAJC6	sp|O75061-3|AUXI_HUMAN Isoform 3 of Putative tyrosine-protein phosphatase auxilin OS=Homo sapiens GN=DNAJC6;tr|D3DQ66|D3DQ66_HUMAN DnaJ (Hsp40) homolog, subfamily C, member 6, isoform CRA_c OS=Homo sapiens GN=DNAJC6 PE=4 SV=1;sp|O75061|AUXI_HUMAN Putative	4	2	50.302	442	0	25406000	15544000	23920000	22070000	7569200	16884000	9978200	0	33927000	8711100	3574300	14481000	11059000	0	0	13545000	24150000	22775000	14282000	12973000	19052000	9392300	8838700	18831000	13714000	9810600	11973000	5363900	9418600	3130200	0	0	10408000	0	15125000	7930000	19248000	8489900	5055600	0	18145000
D6R954;Q8TBZ6	tRNA methyltransferase 10 homolog A	TRMT10A	tr|D6R954|D6R954_HUMAN RNA (guanine-9-) methyltransferase domain containing 2 (Fragment) OS=Homo sapiens GN=RG9MTD2 PE=4 SV=1;sp|Q8TBZ6|RG9D2_HUMAN RNA (guanine-9-)-methyltransferase domain-containing protein 2 OS=Homo sapiens GN=RG9MTD2 PE=2 SV=1	2	1	23.986	200	35557000	18105000	18532000	0	9651100	15451000	12289000	0	0	0	11823000	171800000	3669200	5762300	0	0	8693200	5826700	9699500	8137500	0	8830500	7938500	1541600	7608600	8665900	7536300	8761000	8069200	0	8128200	10207000	0	4646100	10601000	7265900	0	9737800	6907300	0	0	11885000
D6R9H2;O15195-2;O15195	Villin-like protein	VILL	tr|D6R9H2|D6R9H2_HUMAN Villin-like OS=Homo sapiens GN=VILL PE=4 SV=1;sp|O15195-2|VILL_HUMAN Isoform 2 of Villin-like protein OS=Homo sapiens GN=VILL;sp|O15195|VILL_HUMAN Villin-like protein OS=Homo sapiens GN=VILL PE=2 SV=3	3	1	63.96	574	304150000	811610000	1332300000	2547600000	2522000000	1090600000	1213100000	2315800000	1840000000	1985600000	1584800000	1462200000	1681400000	3033900000	5014500000	1034100000	2762900000	585060000	1237900000	1133400000	2246800000	3286000000	2072900000	1675200000	1454700000	751250000	737170000	1506100000	1255300000	1301900000	2446200000	1919100000	48920000	1095300000	2328400000	4832600000	1541800000	1775900000	1318100000	987350000	1159500000	1651200000
D6R9Z8;F5H1M0;G3XAM2;E7ETH0;P05156;H0YGY0	Complement factor I;Complement factor I heavy chain;Complement factor I light chain	CFI	tr|D6R9Z8|D6R9Z8_HUMAN Complement factor I OS=Homo sapiens GN=CFI PE=4 SV=1;tr|F5H1M0|F5H1M0_HUMAN Complement factor I OS=Homo sapiens GN=CFI PE=4 SV=1;tr|G3XAM2|G3XAM2_HUMAN Complement factor I OS=Homo sapiens GN=CFI PE=3 SV=1;tr|E7ETH0|E7ETH0_HUMAN Compl	6	2	18.34	161	0	0	0	0	0	0	0	1711700	0	1078000	1685700	0	7291300	0	0	0	1926700	0	2018400	0	0	0	0	0	0	0	0	0	0	0	0	0	0	0	0	0	0	0	0	0	0	0
D6RF35;D6RAK8	Vitamin D-binding protein	GC	tr|D6RF35|D6RF35_HUMAN Group-specific component (vitamin D binding protein) OS=Homo sapiens GN=GC PE=4 SV=1;tr|D6RAK8|D6RAK8_HUMAN Group-specific component (vitamin D binding protein) OS=Homo sapiens GN=GC PE=4 SV=1	2	41	53.02	476	0	0	0	0	0	0	448610000	349300000	607950000	242030000	407670000	280150000	230760000	387090000	432610000	212730000	16273000	409300000	276460000	328000000	486030000	406910000	565710000	680340000	798860000	960630000	1010300000	868460000	1823700000	696700000	0	0	0	0	0	0	356350000	552550000	660960000	352770000	798170000	542920000
D6RD17;P01591;C9JA05;D6RHJ6	Immunoglobulin J chain	JCHAIN;IGJ	tr|D6RD17|D6RD17_HUMAN Immunoglobulin J polypeptide, linker protein for immunoglobulin alpha and mu polypeptides (Fragment) OS=Homo sapiens GN=IGJ PE=4 SV=1;sp|P01591|IGJ_HUMAN Immunoglobulin J chain OS=Homo sapiens GN=IGJ PE=1 SV=4;tr|C9JA05|C9JA05_HUMAN	4	6	18.121	158	244800000	193230000	228110000	534420000	597690000	213060000	226790000	440830000	352890000	413010000	600940000	394410000	736960000	681470000	908190000	467780000	2035900000	401690000	519200000	445920000	619860000	1102800000	897660000	1095700000	342120000	455380000	237960000	326460000	593810000	455600000	920850000	661110000	0	918260000	1092400000	1235300000	211810000	345240000	360500000	289150000	535710000	341550000
D6REC4	Cilia- and flagella-associated protein 99	CFAP99	tr|D6REC4|D6REC4_HUMAN Uncharacterized protein OS=Homo sapiens PE=4 SV=1	1	1	52.292	459	0	0	0	0	0	0	0	0	0	0	42396000	0	0	0	0	0	0	0	0	0	0	0	0	0	0	0	0	0	0	0	0	0	0	0	748170	0	0	0	0	0	0	0
D6RFL4;P08571	Monocyte differentiation antigen CD14;Monocyte differentiation antigen CD14, urinary form;Monocyte differentiation antigen CD14, membrane-bound form	CD14	tr|D6RFL4|D6RFL4_HUMAN CD14 molecule (Fragment) OS=Homo sapiens GN=CD14 PE=4 SV=1;sp|P08571|CD14_HUMAN Monocyte differentiation antigen CD14 OS=Homo sapiens GN=CD14 PE=1 SV=2	2	1	23.313	213	7396400	7845300	0	9462000	7978600	3561400	4167700	4030200	4470300	0	2271500	4609100	3899900	0	8251300	0	0	2635300	0	6346900	4269000	6304100	3977500	4078600	3220800	6591100	3452200	3943800	2868200	2084500	0	3351100	0	0	0	0	3786800	5045500	4310400	0	4954900	4420300
F8W8B3;E7EMF0;F8W8T2;Q8NI35-4;Q8NI35-3;Q8NI35-2;Q8NI35;CON__P34955;Q8NI35-5	InaD-like protein	INADL	tr|F8W8B3|F8W8B3_HUMAN InaD-like (Drosophila) OS=Homo sapiens GN=INADL PE=4 SV=1;tr|E7EMF0|E7EMF0_HUMAN InaD-like (Drosophila) OS=Homo sapiens GN=INADL PE=4 SV=1;tr|F8W8T2|F8W8T2_HUMAN InaD-like (Drosophila) OS=Homo sapiens GN=INADL PE=4 SV=1;sp|Q8NI35-4|I	9	2	129.79	1181	0	0	6587200	0	5669200	5867400	0	0	0	4387200	0	0	3909900	3030200	0	0	0	0	0	0	0	6906100	6621900	3524700	0	0	0	0	0	0	0	0	0	67621000	0	0	0	0	0	0	0	0
E7EQ48;Q92954-5;Q92954-4;Q92954-3;Q92954-6;Q92954-2;Q92954	Proteoglycan 4;Proteoglycan 4 C-terminal part	PRG4	tr|E7EQ48|E7EQ48_HUMAN Proteoglycan 4 OS=Homo sapiens GN=PRG4 PE=4 SV=1;sp|Q92954-5|PRG4_HUMAN Isoform E of Proteoglycan 4 OS=Homo sapiens GN=PRG4;sp|Q92954-4|PRG4_HUMAN Isoform D of Proteoglycan 4 OS=Homo sapiens GN=PRG4;sp|Q92954-3|PRG4_HUMAN Isoform C o	7	1	102.51	933	1833700	0	0	0	0	0	0	0	0	0	0	1753300	3375600	0	0	0	0	0	1812000	1743300	0	1632400	1405900	0	0	0	0	0	0	0	0	0	0	0	0	0	0	0	0	0	0	0
E7EQD6;Q9NQ36-2;Q9NQ36	Signal peptide, CUB and EGF-like domain-containing protein 2	SCUBE2	tr|E7EQD6|E7EQD6_HUMAN Signal peptide, CUB domain, EGF-like 2 OS=Homo sapiens GN=SCUBE2 PE=4 SV=1;sp|Q9NQ36-2|SCUB2_HUMAN Isoform 2 of Signal peptide, CUB and EGF-like domain-containing protein 2 OS=Homo sapiens GN=SCUBE2;sp|Q9NQ36|SCUB2_HUMAN Signal pepti	3	1	112.94	1028	0	0	0	0	0	0	0	0	0	0	0	0	0	0	0	0	0	0	0	0	0	0	0	0	0	0	0	0	0	0	0	0	0	0	0	0	0	0	0	0	0	29858000
E7EQQ9;E9PDH4;Q9Y2I7	1-phosphatidylinositol 3-phosphate 5-kinase	PIKFYVE	tr|E7EQQ9|E7EQQ9_HUMAN Phosphoinositide kinase, FYVE finger containing OS=Homo sapiens GN=PIKFYVE PE=4 SV=1;tr|E9PDH4|E9PDH4_HUMAN Phosphoinositide kinase, FYVE finger containing (Fragment) OS=Homo sapiens GN=PIKFYVE PE=4 SV=1;sp|Q9Y2I7|FYV1_HUMAN 1-phosph	3	1	115.76	1016	315400000	7233900	142870000	93099000	103880000	22177000	48172000	163520000	56832000	111700000	229630000	497530000	343490000	101090000	41774000	72117000	94695000	17725000	97212000	3059400	21582000	136430000	74363000	191760000	2454500	0	4112700	2671300	9707000	53822000	9240300	10679000	0	40839000	14924000	63030000	12210000	5693700	0	0	9947800	21389000
E7ER29;Q9NZP8;F5H7C8;F5H6S5;F5GWF3	Complement C1r subcomponent-like protein	C1RL	tr|E7ER29|E7ER29_HUMAN Complement component 1, r subcomponent-like OS=Homo sapiens GN=C1RL PE=3 SV=2;sp|Q9NZP8|C1RL_HUMAN Complement C1r subcomponent-like protein OS=Homo sapiens GN=C1RL PE=1 SV=2;tr|F5H7C8|F5H7C8_HUMAN Complement component 1, r subcompone	5	2	48.05	438	0	8425400	8126200	8292700	7088400	9507200	6456200	0	5561100	0	0	0	0	0	2308500	0	0	4362600	0	4548600	2490700	9698500	4936300	8999000	2367800	3131200	0	2437200	3235500	1891400	8555600	6915200	0	5759400	4190100	7077000	7928500	7621100	12558000	12344000	8930000	8865200
E7ERA1;P02751-12;P02751-9;P02751-14;P02751-8;E9PE77;P02751-3;P02751-11;P02751;P02751-7;P02751-15;F8W7G7;P02751-10;P02751-6;P02751-5;P02751-13;H0Y7Z1;P02751-2;E9PG29;P02751-4;H0Y4K8	Fibronectin;Anastellin;Ugl-Y1;Ugl-Y2;Ugl-Y3	FN1	tr|E7ERA1|E7ERA1_HUMAN Fibronectin 1 OS=Homo sapiens GN=FN1 PE=4 SV=1;sp|P02751-12|FINC_HUMAN Isoform 12 of Fibronectin OS=Homo sapiens GN=FN1;sp|P02751-9|FINC_HUMAN Isoform 9 of Fibronectin OS=Homo sapiens GN=FN1;sp|P02751-14|FINC_HUMAN Isoform 14 of Fibr	21	8	262.55	2387	107300000	88645000	32806000	64408000	96975000	65706000	109240000	72404000	89764000	96218000	33054000	60503000	298460000	53304000	133160000	45481000	24205000	28226000	98477000	105500000	116590000	97797000	77779000	84095000	28589000	46522000	21755000	29416000	37397000	13125000	89216000	59647000	0	20923000	93755000	40320000	47224000	46711000	0	19096000	42475000	18513000
F8VZV4;E7EUA9;E7EUC6;Q8IVL0-3;Q8IVL0-2;Q8IVL0	Neuron navigator 3	NAV3	tr|F8VZV4|F8VZV4_HUMAN Neuron navigator 3 (Fragment) OS=Homo sapiens GN=NAV3 PE=4 SV=1;tr|E7EUA9|E7EUA9_HUMAN Neuron navigator 3 OS=Homo sapiens GN=NAV3 PE=4 SV=2;tr|E7EUC6|E7EUC6_HUMAN Neuron navigator 3 OS=Homo sapiens GN=NAV3 PE=4 SV=2;sp|Q8IVL0-3|NAV3_	6	1	72.027	679	0	0	0	0	0	0	0	0	0	0	0	0	0	0	0	0	0	0	0	0	0	0	0	0	0	0	0	0	0	0	0	0	0	0	0	0	0	0	0	0	0	1134400
E7EW61;P02766	Transthyretin	TTR	tr|E7EW61|E7EW61_HUMAN Transthyretin OS=Homo sapiens GN=TTR PE=3 SV=2;sp|P02766|TTHY_HUMAN Transthyretin OS=Homo sapiens GN=TTR PE=1 SV=1	2	2	20.294	184	11590000	19478000	13262000	18017000	12466000	20253000	13837000	5462100	11503000	8225300	8478500	4288400	7241500	6175600	13910000	6903100	7512100	10125000	14369000	23611000	20108000	14187000	12621000	9742400	6459400	6346500	10530000	7735100	7830900	3953500	5904900	14796000	0	9223300	5693900	11309000	14345000	15355000	17518000	5988900	4814100	6343600
E9PAQ1;P27918	Properdin	CFP	tr|E9PAQ1|E9PAQ1_HUMAN Complement factor properdin OS=Homo sapiens GN=CFP PE=4 SV=1;sp|P27918|PROP_HUMAN Properdin OS=Homo sapiens GN=CFP PE=1 SV=2	2	1	45.147	415	0	0	0	11405000	37075000	0	8186800	9528000	0	0	0	11154000	14316000	12375000	10334000	0	10666000	6562500	11477000	0	8415300	11341000	12840000	10811000	0	0	0	4746000	0	0	0	0	0	7207500	0	0	0	7286000	0	0	0	0
E9PBW4;E9PBX7;P69892;P69891	Hemoglobin subunit gamma-2;Hemoglobin subunit gamma-1	HBG2;HBG1	tr|E9PBW4|E9PBW4_HUMAN Hemoglobin, gamma G OS=Homo sapiens GN=HBG2 PE=3 SV=1;tr|E9PBX7|E9PBX7_HUMAN Hemoglobin, gamma G OS=Homo sapiens GN=HBG2 PE=3 SV=1;sp|P69892|HBG2_HUMAN Hemoglobin subunit gamma-2 OS=Homo sapiens GN=HBG2 PE=1 SV=2;sp|P69891|HBG1_HUMAN	4	2	15.319	137	134780000	0	0	8147600	20219000	12032000	94481000	13842000	68285000	4617400	7753600	177250000	46963000	3126100	8859000	3323100	9689000	0	4034300	2124600	6525800	18292000	6760400	14511000	1753300	2537800	8261000	4539600	7928400	3065800	4488900	3506000	0	3224500	9794300	7581000	7902800	0	6783300	0	3332000	3948500
Q4G0X0;F5GZT3;H0YFQ3;E9PDN5;F5H6K1;P11532-4;P11532	Dystrophin	DMD	tr|Q4G0X0|Q4G0X0_HUMAN DMD protein OS=Homo sapiens GN=DMD PE=2 SV=1;tr|F5GZT3|F5GZT3_HUMAN Dystrophin OS=Homo sapiens GN=DMD PE=4 SV=1;tr|H0YFQ3|H0YFQ3_HUMAN Dystrophin OS=Homo sapiens GN=DMD PE=4 SV=1;tr|E9PDN5|E9PDN5_HUMAN Dystrophin OS=Homo sapiens GN=D	7	1	88.799	772	483560000	49437000	73522000	83661000	52716000	48195000	137350000	114450000	53069000	153340000	212590000	619060000	286860000	43604000	8857100	35726000	69106000	9374800	73714000	27365000	32720000	49788000	35042000	34685000	23556000	24278000	25140000	30509000	18355000	1402700	49600000	66766000	0	30181000	35215000	31572000	74891000	26984000	5507500	24026000	27107000	44016000
E9PEZ1;Q8IWT3-3;Q8IWT3	Cullin-9	CUL9	tr|E9PEZ1|E9PEZ1_HUMAN Cullin 9 OS=Homo sapiens GN=CUL9 PE=3 SV=1;sp|Q8IWT3-3|CUL9_HUMAN Isoform 2 of Cullin-9 OS=Homo sapiens GN=CUL9;sp|Q8IWT3|CUL9_HUMAN Cullin-9 OS=Homo sapiens GN=CUL9 PE=1 SV=2	3	1	278.13	2489	0	0	0	0	0	0	0	0	0	0	0	0	0	0	0	0	0	0	0	0	0	0	0	0	0	0	0	0	0	0	0	0	0	0	0	0	0	0	0	0	0	7014700
G8JL88;E9PF24;O14791;O14791-2	Apolipoprotein L1	APOL1	tr|G8JL88|G8JL88_HUMAN Apolipoprotein L, 1 OS=Homo sapiens GN=APOL1 PE=4 SV=1;tr|E9PF24|E9PF24_HUMAN Apolipoprotein L, 1 OS=Homo sapiens GN=APOL1 PE=4 SV=1;sp|O14791|APOL1_HUMAN Apolipoprotein L1 OS=Homo sapiens GN=APOL1 PE=1 SV=5;sp|O14791-2|APOL1_HUMAN I	4	2	30.857	277	23986000	0	14072000	13302000	29988000	6447200	5765400	6719000	6047100	0	10799000	0	23071000	12681000	9261400	10366000	23611000	7615400	22169000	24861000	13892000	15685000	20113000	19299000	0	5482300	2937100	3477200	0	0	5089100	0	0	0	11384000	0	0	12646000	11338000	11618000	21953000	10257000
E9PI98			tr|E9PI98|E9PI98_HUMAN Layilin (Fragment) OS=Homo sapiens GN=LAYN PE=4 SV=1	1	1	7.4163	64	0	0	0	0	0	0	0	0	0	0	0	0	0	0	0	0	0	0	0	0	0	0	0	0	0	0	0	0	0	0	0	0	0	0	0	0	0	0	0	5222000	0	0
E9PIT3;P00734;C9JV37;CON__P00735	Prothrombin;Activation peptide fragment 1;Activation peptide fragment 2;Thrombin light chain;Thrombin heavy chain	F2	tr|E9PIT3|E9PIT3_HUMAN Coagulation factor II (thrombin) OS=Homo sapiens GN=F2 PE=3 SV=1;sp|P00734|THRB_HUMAN Prothrombin OS=Homo sapiens GN=F2 PE=1 SV=2;tr|C9JV37|C9JV37_HUMAN Coagulation factor II (thrombin) (Fragment) OS=Homo sapiens GN=F2 PE=4 SV=1	4	14	65.408	583	1870300000	1856800000	3394600000	1963200000	3702300000	2822400000	1784100000	1736200000	2681500000	2049800000	1193300000	1431200000	2684500000	4099000000	3906400000	2230700000	954610000	1974000000	2780400000	2921300000	3349500000	3565500000	1728600000	2295900000	1873700000	2465400000	1110500000	2887500000	2572400000	713710000	2633700000	2847100000	592780000	2863000000	2858700000	3621900000	2395700000	1411100000	3149100000	3425100000	1500500000	1237300000
G3V3U5;G3V223;F2Z2X9;G3V4G9;P07902	Galactose-1-phosphate uridylyltransferase	GALT	tr|G3V3U5|G3V3U5_HUMAN Uncharacterized protein OS=Homo sapiens GN=GALT PE=4 SV=1;tr|G3V223|G3V223_HUMAN Galactose-1-phosphate uridylyltransferase OS=Homo sapiens GN=GALT PE=4 SV=1;tr|F2Z2X9|F2Z2X9_HUMAN Galactose-1-phosphate uridylyltransferase OS=Homo sap	5	1	9.4915	84	0	0	0	0	0	0	0	0	0	0	0	0	0	0	0	0	0	0	0	0	0	0	0	0	0	0	0	0	0	0	0	0	0	0	0	0	0	0	0	0	4180000	0
F5GWZ7;Q9UQ35	Serine/arginine repetitive matrix protein 2	SRRM2	tr|F5GWZ7|F5GWZ7_HUMAN Serine/arginine repetitive matrix 2 OS=Homo sapiens GN=SRRM2 PE=4 SV=1;sp|Q9UQ35|SRRM2_HUMAN Serine/arginine repetitive matrix protein 2 OS=Homo sapiens GN=SRRM2 PE=1 SV=2	2	1	215.25	2011	13080000	51332000	46085000	41536000	44811000	60053000	32752000	16141000	105510000	50884000	50759000	44046000	4821000	12549000	9707400	10200000	37805000	22017000	21837000	25396000	36728000	19431000	30842000	20742000	20390000	26444000	13174000	14445000	18117000	11090000	16676000	24717000	0	9845700	26895000	97146000	41881000	20785000	31527000	12922000	14150000	14663000
Q5T024;Q5T025;F5GZL2;Q96M02-2;Q96M02	Centrosomal protein C10orf90	C10orf90	tr|Q5T024|Q5T024_HUMAN Novel protein OS=Homo sapiens GN=RP11-422P15.2 PE=2 SV=1;tr|Q5T025|Q5T025_HUMAN Novel protein OS=Homo sapiens GN=RP11-422P15.2 PE=2 SV=1;tr|F5GZL2|F5GZL2_HUMAN Chromosome 10 open reading frame 90 OS=Homo sapiens GN=C10orf90 PE=4 SV=1	5	1	42.012	383	0	0	0	0	0	0	0	0	0	0	0	0	0	0	0	0	0	24802000	0	0	0	0	0	0	0	0	22409000	0	18102000	15672000	0	0	0	0	20927000	18077000	0	0	15051000	25652000	0	19003000
Q9NQP5;F5H080;P00488;H0Y796;A6PVK5	Coagulation factor XIII A chain	F13A1	tr|Q9NQP5|Q9NQP5_HUMAN Coagulation factor XIII, A1 polypeptide (Fragment) OS=Homo sapiens GN=F13A1 PE=2 SV=2;tr|F5H080|F5H080_HUMAN Coagulation factor XIII, A1 polypeptide OS=Homo sapiens GN=F13A1 PE=3 SV=1;sp|P00488|F13A_HUMAN Coagulation factor XIII A ch	5	3	15.951	138	0	0	11413000	19870000	0	0	0	4628900	0	0	0	0	0	14369000	10988000	6094800	9136400	0	0	3601300	0	0	0	0	17336000	1513300	3596300	5061300	12054000	5225700	2665200	0	0	0	0	4803500	0	0	0	0	3264300	4387800
F5H5K2;F8W9R9;F5H0K1;O75448-2;O75448	Mediator of RNA polymerase II transcription subunit 24	MED24	tr|F5H5K2|F5H5K2_HUMAN Mediator complex subunit 24 OS=Homo sapiens GN=MED24 PE=4 SV=1;tr|F8W9R9|F8W9R9_HUMAN Mediator complex subunit 24 OS=Homo sapiens GN=MED24 PE=4 SV=1;tr|F5H0K1|F5H0K1_HUMAN Mediator complex subunit 24 OS=Homo sapiens GN=MED24 PE=4 SV=	5	1	91.439	821	0	0	0	0	0	0	0	0	0	0	0	0	0	0	0	0	0	0	0	0	0	0	0	0	0	0	0	0	0	0	0	0	0	0	0	0	0	0	0	0	0	2127000
F5H109;P04114;A8MUN2	Apolipoprotein B-100;Apolipoprotein B-48	APOB	tr|F5H109|F5H109_HUMAN Apolipoprotein B (including Ag(x) antigen) OS=Homo sapiens GN=APOB PE=4 SV=1;sp|P04114|APOB_HUMAN Apolipoprotein B-100 OS=Homo sapiens GN=APOB PE=1 SV=2	3	14	489.89	4344	64969000	27133000	54698000	48739000	52027000	28731000	40991000	74485000	69877000	41576000	65394000	65019000	102670000	37512000	33239000	59317000	39613000	19992000	78667000	153970000	80052000	134210000	75922000	48754000	20080000	13193000	12823000	14619000	7473500	15102000	16416000	6522600	0	0	11157000	27041000	35051000	21252000	4893400	11024000	23896000	27456000
Q8N1K5-3;Q8N1K5-2;Q8N1K5;F5H1J9	Protein THEMIS	THEMIS	sp|Q8N1K5-3|THMS1_HUMAN Isoform 3 of Protein THEMIS OS=Homo sapiens GN=THEMIS;sp|Q8N1K5-2|THMS1_HUMAN Isoform 2 of Protein THEMIS OS=Homo sapiens GN=THEMIS;sp|Q8N1K5|THMS1_HUMAN Protein THEMIS OS=Homo sapiens GN=THEMIS PE=1 SV=3;tr|F5H1J9|F5H1J9_HUMAN Thym	4	1	62.567	544	0	0	0	3599600	0	0	0	0	0	0	0	19277000	0	0	0	0	10226000	0	0	0	0	0	0	0	0	3032500	2649600	3389900	4286200	10593000	6600200	0	0	0	0	0	0	0	0	10368000	7041000	12147000
F5H2J0;P48740-4;P48740-2			tr|F5H2J0|F5H2J0_HUMAN Mannan-binding lectin serine peptidase 1 (C4/C2 activating component of Ra-reactive factor) OS=Homo sapiens GN=MASP1 PE=3 SV=1;sp|P48740-4|MASP1_HUMAN Isoform 4 of Mannan-binding lectin serine protease 1 OS=Homo sapiens GN=MASP1;sp|P	3	1	54.097	480	0	0	0	0	0	6684100	10366000	0	13389000	14325000	0	13888000	11698000	0	0	0	0	0	0	0	0	0	0	0	0	0	0	0	0	0	11731000	0	0	0	0	0	0	0	0	0	0	0
F5H478;Q9UHR5-2;Q9UHR5	SAP30-binding protein	SAP30BP	tr|F5H478|F5H478_HUMAN SAP30 binding protein OS=Homo sapiens GN=SAP30BP PE=4 SV=1;sp|Q9UHR5-2|S30BP_HUMAN Isoform 2 of SAP30-binding protein OS=Homo sapiens GN=SAP30BP;sp|Q9UHR5|S30BP_HUMAN SAP30-binding protein OS=Homo sapiens GN=SAP30BP PE=1 SV=1	3	1	18.76	168	0	0	0	0	0	0	0	0	0	0	0	0	0	0	0	0	0	0	0	0	0	0	0	0	0	0	0	0	0	0	0	40505000	0	0	0	0	0	0	0	0	0	0
F5H5B6;Q9H4M9	EH domain-containing protein 1	EHD1	tr|F5H5B6|F5H5B6_HUMAN EH-domain containing 1 OS=Homo sapiens GN=EHD1 PE=4 SV=1;sp|Q9H4M9|EHD1_HUMAN EH domain-containing protein 1 OS=Homo sapiens GN=EHD1 PE=1 SV=2	2	1	57.858	510	0	0	0	0	0	0	0	0	0	0	0	0	0	0	0	0	0	0	0	0	0	0	0	0	0	0	0	0	0	0	0	0	0	0	0	0	0	0	0	0	0	10227000
F8VV32;P61626	Lysozyme;Lysozyme C	LYZ	tr|F8VV32|F8VV32_HUMAN Lysozyme OS=Homo sapiens GN=LYZ PE=3 SV=1;sp|P61626|LYSC_HUMAN Lysozyme C OS=Homo sapiens GN=LYZ PE=1 SV=1	2	1	11.488	104	0	8320300	6773400	0	24558000	0	0	0	6122500	5298400	0	2915000	0	0	7241000	9360700	0	0	0	0	0	2543800	4249500	0	0	0	0	0	0	3325200	0	6500900	0	0	0	4160800	8415900	0	0	0	0	0
F8VV35;P14920	D-amino-acid oxidase	DAO	tr|F8VV35|F8VV35_HUMAN D-amino-acid oxidase (Fragment) OS=Homo sapiens GN=DAO PE=4 SV=1;sp|P14920|OXDA_HUMAN D-amino-acid oxidase OS=Homo sapiens GN=DAO PE=1 SV=3	2	1	19.261	167	0	0	0	0	0	0	0	0	0	0	0	0	0	0	0	0	0	0	0	0	0	0	0	0	0	0	0	0	0	0	0	0	0	0	0	0	0	0	0	0	0	3326500
G3V184;P36404	ADP-ribosylation factor-like protein 2	ARL2	tr|G3V184|G3V184_HUMAN ADP-ribosylation factor-like 2 OS=Homo sapiens GN=ARL2 PE=3 SV=1;sp|P36404|ARL2_HUMAN ADP-ribosylation factor-like protein 2 OS=Homo sapiens GN=ARL2 PE=1 SV=4	2	1	18.056	157	30801000	0	2759800	26904000	0	0	8173300	4817700	10042000	13945000	0	0	0	0	0	13160000	0	0	0	0	12368000	5585100	0	0	0	0	10043000	0	0	0	0	0	0	0	0	0	0	0	0	0	0	0
G3V1L5;O95995	Growth arrest-specific protein 8	GAS8	tr|G3V1L5|G3V1L5_HUMAN Growth arrest-specific 8, isoform CRA_b OS=Homo sapiens GN=GAS8 PE=4 SV=1;sp|O95995|GAS8_HUMAN Growth arrest-specific protein 8 OS=Homo sapiens GN=GAS8 PE=1 SV=1	2	1	53.808	453	0	0	9980500	0	4232300	4872500	0	0	4734000	0	0	0	0	10978000	0	8404600	15334000	47221000	2355600	0	0	0	5582700	3239300	0	0	0	77105000	0	48390000	0	0	0	10369000	116580000	0	0	0	0	159720000	20208000	0
G3V1N2		HBA2	tr|G3V1N2|G3V1N2_HUMAN HCG1745306, isoform CRA_a OS=Homo sapiens GN=HBA2 PE=3 SV=1	1	6	11.948	110	104590000	74607000	28327000	53138000	143620000	1293600000	90408000	172930000	148090000	181150000	243250000	48751000	81439000	34375000	144370000	456410000	25406000	19895000	82150000	1227200000	72088000	114750000	94888000	48731000	66728000	79810000	36318000	234800000	213140000	0	52386000	248650000	0	64910000	469020000	105430000	112850000	140780000	995820000	484510000	61476000	50978000
G3V1X8;P59510-2;P59510	A disintegrin and metalloproteinase with thrombospondin motifs 20	ADAMTS20	tr|G3V1X8|G3V1X8_HUMAN ADAM metallopeptidase with thrombospondin type 1 motif, 20 OS=Homo sapiens GN=ADAMTS20 PE=4 SV=1;sp|P59510-2|ATS20_HUMAN Isoform 2 of A disintegrin and metalloproteinase with thrombospondin motifs 20 OS=Homo sapiens GN=ADAMTS20;sp|P5	3	1	169.47	1504	0	0	0	0	0	7151100	6061300	0	7956600	0	0	0	4765800	0	0	0	0	9636400	4882700	10185000	0	0	6160300	0	11454000	16487000	2683700	23057000	19554000	11347000	0	34035000	0	9605200	0	0	11733000	14791000	15392000	0	10163000	0
Q3SY61;H0YH07;G8JLE3;Q6UVM3-4;Q6UVM3-3;Q6UVM3-2;Q6UVM3	Potassium channel subfamily T member 2	KCNT2	tr|Q3SY61|Q3SY61_HUMAN KCNT2 protein OS=Homo sapiens GN=KCNT2 PE=2 SV=1;tr|H0YH07|H0YH07_HUMAN Potassium channel, subfamily T, member 2 OS=Homo sapiens GN=KCNT2 PE=4 SV=1;tr|G8JLE3|G8JLE3_HUMAN Potassium channel, subfamily T, member 2 OS=Homo sapiens GN=KC	7	1	41.919	370	0	0	0	0	0	0	0	0	0	0	0	0	0	0	0	0	0	0	0	0	0	0	0	0	0	0	0	0	0	0	0	0	0	0	0	0	0	3572300	0	0	0	0
H0Y4U2;P01031	Complement C5;Complement C5 beta chain;Complement C5 alpha chain;C5a anaphylatoxin;Complement C5 alpha chain	C5	tr|H0Y4U2|H0Y4U2_HUMAN Complement component 5 OS=Homo sapiens GN=C5 PE=4 SV=1;sp|P01031|CO5_HUMAN Complement C5 OS=Homo sapiens GN=C5 PE=1 SV=4	2	2	123.24	1105	3145000	0	0	0	0	0	0	2583900	0	0	2375400	0	7806200	0	2130800	2526900	2587700	0	2165600	1228800	0	2135300	0	2274400	0	0	0	0	0	0	0	1239600	0	0	0	0	0	0	0	0	0	0
H0YGH4;P01023;H0YGH6;H0YFH1;CON__ENSEMBL:ENSBTAP00000024146;F8W7L3	Alpha-2-macroglobulin	A2M	tr|H0YGH4|H0YGH4_HUMAN Alpha-2-macroglobulin OS=Homo sapiens GN=A2M PE=4 SV=1;sp|P01023|A2MG_HUMAN Alpha-2-macroglobulin OS=Homo sapiens GN=A2M PE=1 SV=3	6	58	164.94	1489	1298900000	1933000000	2616500000	1717500000	2359800000	3954600000	6021200000	3732100000	5304900000	4085600000	2995500000	3081800000	706120000	1380300000	1127400000	1393600000	2135300000	2282300000	1768500000	1660300000	1983100000	1477400000	2376800000	1797300000	2264300000	2286300000	3049600000	1880600000	1541200000	2789100000	2014800000	3244700000	306300000	2362000000	1619700000	2537400000	6406800000	1765800000	1927800000	1286000000	1864900000	1271100000
O15083	ERC protein 2	ERC2	sp|O15083|ERC2_HUMAN ERC protein 2 OS=Homo sapiens GN=ERC2 PE=1 SV=3	1	1	110.56	957	0	0	0	0	0	0	0	0	0	0	0	0	0	0	0	0	0	0	0	0	0	0	0	0	0	0	0	0	0	0	0	0	0	0	0	0	0	0	0	0	0	13890000
O43805	Sjoegren syndrome nuclear autoantigen 1	SSNA1	sp|O43805|SSNA1_HUMAN Sjoegren syndrome nuclear autoantigen 1 OS=Homo sapiens GN=SSNA1 PE=1 SV=2	1	1	13.596	119	0	0	0	0	0	0	0	41564000	0	0	62718000	0	0	0	0	0	0	0	0	0	0	0	0	0	0	0	0	0	0	0	0	0	0	0	0	0	0	0	0	0	0	0
O43866	CD5 antigen-like	CD5L	sp|O43866|CD5L_HUMAN CD5 antigen-like OS=Homo sapiens GN=CD5L PE=1 SV=1	1	7	38.087	347	22470000	82318000	70438000	132060000	138850000	17056000	30405000	10551000	45634000	43439000	25445000	43126000	210730000	101500000	67368000	104300000	43417000	81567000	165580000	103610000	128830000	218220000	136210000	108530000	47958000	52317000	32925000	18274000	18339000	49571000	175470000	100480000	0	146290000	99215000	111160000	0	14936000	0	78113000	71401000	80941000
O75636-2;O75636	Ficolin-3	FCN3	sp|O75636-2|FCN3_HUMAN Isoform 2 of Ficolin-3 OS=Homo sapiens GN=FCN3;sp|O75636|FCN3_HUMAN Ficolin-3 OS=Homo sapiens GN=FCN3 PE=1 SV=2	2	1	31.677	288	5405400	5488700	0	4780900	2713400	3008500	6634700	0	8760300	0	4453400	4977100	36006000	0	0	0	0	2753600	0	0	4994200	0	5758800	3858100	4358900	0	2592200	0	2757800	3912600	9107000	0	0	3473400	3241600	0	3710200	3265500	0	3289400	2725000	3354500
O75896	Tumor suppressor candidate 2	TUSC2	sp|O75896|TUSC2_HUMAN Tumor suppressor candidate 2 OS=Homo sapiens GN=TUSC2 PE=1 SV=3	1	1	12.074	110	356100000	210620000	0	271980000	126230000	532820000	361220000	648150	716530000	0	739480000	1680000000	275210000	223140000	252690000	0	218590000	201100000	625020	0	393700000	312120000	732660	499440	99321000	327810000	399410000	396440000	381060000	65677000	0	150640000	0	0	0	96179000	309240000	255140000	105350000	146600000	111620000	0
O94813-3;O94813-2;O94813	Slit homolog 2 protein;Slit homolog 2 protein N-product;Slit homolog 2 protein C-product	SLIT2	sp|O94813-3|SLIT2_HUMAN Isoform 3 of Slit homolog 2 protein OS=Homo sapiens GN=SLIT2;sp|O94813-2|SLIT2_HUMAN Isoform 2 of Slit homolog 2 protein OS=Homo sapiens GN=SLIT2;sp|O94813|SLIT2_HUMAN Slit homolog 2 protein OS=Homo sapiens GN=SLIT2 PE=1 SV=1	3	1	168.89	1521	5702700	4895800	5261800	4646300	0	4132300	0	0	2718900	2618700	3302300	5236200	2874400	0	0	2674700	2461000	0	3111900	2203900	2625100	5737200	2555300	2856700	2221500	2685700	2339700	2479200	2498600	2780800	2299900	2744500	0	0	2457700	2216600	3028900	2803300	1550600	2262100	2668300	3108200
Q5SRP4;O95445;Q5SRP5	Apolipoprotein M	APOM	tr|Q5SRP4|Q5SRP4_HUMAN Apolipoprotein M OS=Homo sapiens GN=APOM PE=4 SV=1;sp|O95445|APOM_HUMAN Apolipoprotein M OS=Homo sapiens GN=APOM PE=1 SV=2;tr|Q5SRP5|Q5SRP5_HUMAN Apolipoprotein M OS=Homo sapiens GN=APOM PE=4 SV=1	3	3	13.051	116	68057000	29569000	46482000	95147000	65156000	30664000	10963000	61609000	25906000	16153000	43809000	33704000	37694000	36128000	18531000	39719000	23978000	20913000	36094000	40778000	32321000	51626000	60918000	60431000	36248000	26459000	11384000	21112000	45588000	34506000	32127000	12635000	0	31502000	30263000	29210000	17406000	25640000	22052000	23459000	47111000	37879000
P00450;E9PFZ2;D6RE86;CON__ENSEMBL:ENSBTAP00000031900	Ceruloplasmin	CP	sp|P00450|CERU_HUMAN Ceruloplasmin OS=Homo sapiens GN=CP PE=1 SV=1;tr|E9PFZ2|E9PFZ2_HUMAN Ceruloplasmin (ferroxidase) OS=Homo sapiens GN=CP PE=4 SV=1	4	23	122.2	1065	424580000	739770000	535300000	462980000	709760000	618680000	460180000	478250000	622870000	452500000	486990000	596860000	347700000	279580000	523030000	267930000	495060000	586070000	502480000	561010000	389930000	413380000	641550000	389540000	611880000	742340000	891590000	559630000	535460000	542640000	489400000	689750000	121120000	411610000	467690000	261380000	810850000	517610000	726730000	394780000	632820000	312200000
P00736;H0YFH3;F5H2D0;D3DUT5;F5GZR1	Complement C1r subcomponent;Complement C1r subcomponent heavy chain;Complement C1r subcomponent light chain	C1R	sp|P00736|C1R_HUMAN Complement C1r subcomponent OS=Homo sapiens GN=C1R PE=1 SV=2;tr|H0YFH3|H0YFH3_HUMAN Complement component 1, r subcomponent OS=Homo sapiens GN=C1R PE=4 SV=1	5	5	80.118	705	35030000	10216000	10997000	17370000	13066000	8596800	26037000	18962000	25012000	20926000	20421000	16083000	47110000	19611000	21643000	11130000	18578000	11203000	28604000	11663000	25609000	20175000	14832000	19767000	15025000	12910000	15960000	11012000	15591000	8912700	14250000	11021000	0	13598000	7700700	6961200	18135000	10386000	18294000	12191000	12734000	10099000
P00738;H0Y300;P00739;P00739-2	Haptoglobin;Haptoglobin alpha chain;Haptoglobin beta chain	HP	sp|P00738|HPT_HUMAN Haptoglobin OS=Homo sapiens GN=HP PE=1 SV=1;tr|H0Y300|H0Y300_HUMAN Haptoglobin OS=Homo sapiens GN=HP PE=4 SV=1	4	43	45.205	406	1173400000	3799200000	3667800000	2848000000	3930400000	3377600000	2303400000	2250100000	1904300000	1948100000	2021700000	1611500000	5532200000	5954200000	5487200000	5000900000	6259500000	20752000000	6981100000	8259600000	10495000000	10339000000	7137500000	5866400000	11356000000	13909000000	15267000000	13213000000	11022000000	10428000000	3427600000	4815900000	2566700000	8580000000	3239600000	4765300000	3428800000	9257300000	7905600000	8213800000	10807000000	7903800000
P00747	Plasminogen;Plasmin heavy chain A;Activation peptide;Angiostatin;Plasmin heavy chain A, short form;Plasmin light chain B	PLG	sp|P00747|PLMN_HUMAN Plasminogen OS=Homo sapiens GN=PLG PE=1 SV=2	1	7	90.568	810	215130000	20381000	36439000	31426000	34365000	8300700	34651000	7998000	22394000	55275000	7937000	110300000	500280000	22461000	12559000	18876000	20784000	5990500	71724000	18815000	71565000	62760000	15006000	42480000	0	13797000	11830000	2080000	2237000	17252000	28933000	6385000	0	9371800	3814900	10568000	22102000	13404000	0	19209000	17561000	16631000
P01008;Q8TCE1;CON__P41361	Antithrombin-III	SERPINC1	sp|P01008|ANT3_HUMAN Antithrombin-III OS=Homo sapiens GN=SERPINC1 PE=1 SV=1;tr|Q8TCE1|Q8TCE1_HUMAN SERPINC1 protein OS=Homo sapiens GN=SERPINC1 PE=2 SV=1	3	5	52.602	464	18406000	16546000	10665000	21553000	6602200	6430000	5644200	9123900	4886900	7493700	7279600	4496700	8586700	5076800	3451300	5916400	8046200	5240600	7560900	7629500	6804900	7396200	9045200	6238500	12609000	14085000	8298900	7902600	5206000	8053900	14662000	8079400	0	12753000	11190000	5800800	9018300	16948000	6402700	6883700	11981000	14560000
P01009;P01009-2;P01009-3;G3V2B9;G3V544;G3V5R8;G3V387	Alpha-1-antitrypsin;Short peptide from AAT	SERPINA1	sp|P01009|A1AT_HUMAN Alpha-1-antitrypsin OS=Homo sapiens GN=SERPINA1 PE=1 SV=3;sp|P01009-2|A1AT_HUMAN Isoform 2 of Alpha-1-antitrypsin OS=Homo sapiens GN=SERPINA1;sp|P01009-3|A1AT_HUMAN Isoform 3 of Alpha-1-antitrypsin OS=Homo sapiens GN=SERPINA1	7	15	46.736	418	1828400	14060000	40920000	6970400	11554000	99895000	20738000	6117000	7587500	4253500	6070500	1267100	2883400	6942800	1087800	5887500	5684000	37644000	7629100	7682300	20851000	7825300	8919000	19001000	334360	0	2176400	908850	0	711190000	1792900	1601100	0	7807000	0	1541400	54172000	46259000	20807000	0	2309100	0
P01019;E7EUC5	Angiotensinogen;Angiotensin-1;Angiotensin-2;Angiotensin-3;Angiotensin-4;Angiotensin 1-9;Angiotensin 1-7;Angiotensin 1-5;Angiotensin 1-4	AGT	sp|P01019|ANGT_HUMAN Angiotensinogen OS=Homo sapiens GN=AGT PE=1 SV=1;tr|E7EUC5|E7EUC5_HUMAN Angiotensinogen (serpin peptidase inhibitor, clade A, member 8) OS=Homo sapiens GN=AGT PE=3 SV=2	2	7	53.154	485	21280000	34819000	97111000	31936000	24733000	75999000	91239000	41496000	143980000	34902000	62137000	36748000	20397000	28729000	0	16676000	36743000	43406000	45283000	25777000	108570000	93577000	105900000	46268000	32233000	43943000	149530000	67161000	116770000	168100000	13796000	68566000	0	20141000	23107000	30048000	47146000	257990000	270700000	94975000	183690000	146500000
P01024;B4E216;CON__Q2UVX4	Complement C3;Complement C3 beta chain;C3-beta-c;Complement C3 alpha chain;C3a anaphylatoxin;Acylation stimulating protein;Complement C3b alpha chain;Complement C3c alpha chain fragment 1;Complement C3dg fragment;Complement C3g fragment;Complement C3d fragment;Complement C3f fragment;Complement C3c alpha chain fragment 2	C3	sp|P01024|CO3_HUMAN Complement C3 OS=Homo sapiens GN=C3 PE=1 SV=2;tr|B4E216|B4E216_HUMAN Uncharacterized protein OS=Homo sapiens GN=C3 PE=2 SV=1	3	47	187.15	1663	1006500000	676010000	1092300000	1268800000	1107000000	1020200000	955320000	990190000	799240000	858070000	891950000	1134300000	1466800000	753070000	784050000	803810000	761300000	942400000	1517600000	974270000	1000900000	1345800000	1205300000	1333600000	282500000	247920000	218250000	289020000	226820000	369100000	483140000	278240000	58646000	410040000	406480000	418870000	518940000	399520000	261660000	300120000	419740000	480650000
P01598	Ig kappa chain V-I region EU		sp|P01598|KV106_HUMAN Ig kappa chain V-I region EU OS=Homo sapiens PE=1 SV=1	1	1	11.788	108	0	0	0	0	0	0	0	0	0	0	0	0	0	0	0	0	19539000	0	0	0	0	0	0	0	0	0	0	0	0	0	0	0	0	0	0	0	0	0	0	0	0	0
P01623;P04206;P01622;P01620;P18135	Ig kappa chain V-III region WOL;Ig kappa chain V-III region GOL;Ig kappa chain V-III region Ti;Ig kappa chain V-III region SIE		sp|P01623|KV305_HUMAN Ig kappa chain V-III region WOL OS=Homo sapiens PE=1 SV=1;sp|P04206|KV307_HUMAN Ig kappa chain V-III region GOL OS=Homo sapiens PE=1 SV=1;sp|P01622|KV304_HUMAN Ig kappa chain V-III region Ti OS=Homo sapiens PE=1 SV=1;sp|P01620|KV302_H	5	3	11.746	109	22659000	39520000	56110000	47359000	60446000	46321000	31532000	56085000	38808000	50308000	46717000	29315000	35367000	114420000	226700000	92428000	137950000	86190000	35745000	48907000	53522000	68085000	54184000	48268000	90156000	100550000	131450000	77207000	112780000	112070000	131140000	122530000	0	196420000	115560000	107910000	71679000	152810000	147780000	103630000	114000000	115570000
P04208;P01699	Ig lambda chain V-I region WAH;Ig lambda chain V-I region VOR		sp|P04208|LV106_HUMAN Ig lambda chain V-I region WAH OS=Homo sapiens PE=1 SV=1;sp|P01699|LV101_HUMAN Ig lambda chain V-I region VOR OS=Homo sapiens PE=1 SV=1	2	1	11.725	109	0	0	0	0	0	0	0	0	0	0	0	0	0	0	0	0	0	0	0	0	0	0	0	0	16786000	0	0	0	0	10582000	0	0	0	0	0	0	0	0	0	0	0	0
P01714	Ig lambda chain V-III region SH		sp|P01714|LV301_HUMAN Ig lambda chain V-III region SH OS=Homo sapiens PE=1 SV=1	1	1	11.392	108	2863500	4651000	0	5250900	5440700	3150100	2434600	3382700	3143000	0	2437500	2951900	8137900	21616000	43245000	7830800	18333000	7750400	5147700	7538000	7631400	7536600	8252000	8403200	8571000	12323000	9584500	5778700	8613400	6864100	15146000	14076000	0	13581000	10842000	9980900	0	7150000	5024800	5559400	5266000	6517300
P01717	Ig lambda chain V-IV region Hil		sp|P01717|LV403_HUMAN Ig lambda chain V-IV region Hil OS=Homo sapiens PE=1 SV=1	1	1	11.517	107	49045000	113430000	125020000	132980000	123350000	0	85116000	150620000	143990000	192580000	129300000	55038000	89135000	208120000	113520000	100810000	246370000	25850000	60388000	110460000	182080000	171550000	143210000	93890000	195970000	208380000	35912000	17834000	180770000	154760000	106030000	102220000	0	173210000	106340000	134390000	176380000	182500000	153040000	131170000	132640000	146650000
P01719	Ig lambda chain V-V region DEL		sp|P01719|LV501_HUMAN Ig lambda chain V-V region DEL OS=Homo sapiens PE=1 SV=1	1	1	11.342	108	0	0	0	0	0	0	0	0	0	0	0	0	5783300	0	0	0	0	0	5449800	7259900	0	0	6070100	3717900	14351000	21692000	14403000	13088000	16096000	13615000	0	0	0	0	0	0	0	0	0	0	0	0
P01742;P01761;P06326	Ig heavy chain V-I region EU;Ig heavy chain V-I region SIE;Ig heavy chain V-I region Mot		sp|P01742|HV101_HUMAN Ig heavy chain V-I region EU OS=Homo sapiens PE=1 SV=1;sp|P01761|HV106_HUMAN Ig heavy chain V-I region SIE OS=Homo sapiens PE=1 SV=1;sp|P06326|HV107_HUMAN Ig heavy chain V-I region Mot OS=Homo sapiens PE=1 SV=1	3	1	12.472	117	0	0	0	0	0	0	0	0	0	0	0	0	0	0	0	0	0	0	0	0	0	0	0	0	0	0	0	0	0	0	0	0	0	0	0	0	0	0	0	0	0	0
P01762	Ig heavy chain V-III region TRO		sp|P01762|HV301_HUMAN Ig heavy chain V-III region TRO OS=Homo sapiens PE=1 SV=1	1	1	12.027	122	10886000	0	0	23121000	15900000	17197000	11917000	55823000	21650000	20440000	42951000	13829000	11629000	22546000	38140000	9350400	32743000	26547000	0	21570000	18354000	0	16220000	23080000	28004000	34299000	49324000	17403000	33219000	23352000	32761000	33782000	0	41342000	29922000	16132000	24601000	41136000	31042000	31751000	24967000	31818000
P01765;P01779;P01776;P01774	Ig heavy chain V-III region TIL;Ig heavy chain V-III region TUR;Ig heavy chain V-III region WAS;Ig heavy chain V-III region POM		sp|P01765|HV304_HUMAN Ig heavy chain V-III region TIL OS=Homo sapiens PE=1 SV=1;sp|P01779|HV318_HUMAN Ig heavy chain V-III region TUR OS=Homo sapiens PE=1 SV=1;sp|P01776|HV315_HUMAN Ig heavy chain V-III region WAS OS=Homo sapiens PE=1 SV=1;sp|P01774|HV313_	4	1	11.612	115	10633000	0	0	20404000	0	0	18108000	34426000	31742000	26244000	25117000	18912000	25200000	64255000	125820000	39218000	7882500	36757000	22341000	22129000	32627000	26738000	20905000	19181000	8628700	6155800	48986000	35525000	8361500	32275000	70627000	8530400	0	103720000	60596000	51823000	40053000	12334000	12914000	12805000	29886000	40365000
P01777;P01766	Ig heavy chain V-III region TEI;Ig heavy chain V-III region BRO		sp|P01777|HV316_HUMAN Ig heavy chain V-III region TEI OS=Homo sapiens PE=1 SV=1;sp|P01766|HV305_HUMAN Ig heavy chain V-III region BRO OS=Homo sapiens PE=1 SV=1	2	1	12.559	119	42566000	85800000	98193000	66723000	104520000	72084000	80504000	30176000	116290000	98841000	36999000	71020000	56977000	216970000	396300000	82979000	204770000	267770000	94565000	124240000	130390000	121730000	136500000	127040000	140820000	248350000	277840000	100830000	187290000	174070000	112970000	375870000	130170000	467240000	91169000	232280000	141510000	253940000	207460000	166120000	174290000	186470000
P01833	Polymeric immunoglobulin receptor;Secretory component	PIGR	sp|P01833|PIGR_HUMAN Polymeric immunoglobulin receptor OS=Homo sapiens GN=PIGR PE=1 SV=4	1	1	83.283	764	0	0	6752900	6155300	13353000	0	0	0	0	0	0	0	0	0	2103900	0	0	0	0	0	2507100	0	0	1391600	0	0	0	0	0	0	0	0	34528000	0	0	0	0	0	0	0	0	0
P01834	Ig kappa chain C region	IGKC	sp|P01834|IGKC_HUMAN Ig kappa chain C region OS=Homo sapiens GN=IGKC PE=1 SV=1	1	14	11.609	106	63459000	203990000	118600000	75705000	140610000	113700000	124970000	179300000	199760000	151810000	131710000	63622000	81483000	333690000	492400000	273460000	367610000	332720000	118550000	170830000	150800000	150680000	211740000	128430000	523400000	783220000	880960000	599640000	486770000	783430000	459420000	553380000	641380000	1009700000	447630000	350840000	191010000	549740000	435730000	546180000	397930000	289480000
P01857	Ig gamma-1 chain C region	IGHG1	sp|P01857|IGHG1_HUMAN Ig gamma-1 chain C region OS=Homo sapiens GN=IGHG1 PE=1 SV=1	1	12	36.105	330	0	11765000	70597000	16019000	21058000	62266000	29211000	42457000	36986000	21752000	45565000	0	0	3806000	0	30136000	21961000	42418000	26228000	40330000	53414000	24256000	23780000	44526000	47692000	19519000	0	19440000	0	32913000	15048000	20149000	154590000	26164000	0	29834000	123180000	62376000	58488000	0	11966000	0
P01859	Ig gamma-2 chain C region	IGHG2	sp|P01859|IGHG2_HUMAN Ig gamma-2 chain C region OS=Homo sapiens GN=IGHG2 PE=1 SV=2	1	9	35.9	326	13272000	15367000	28934000	20011000	26531000	21983000	16946000	21625000	33513000	17354000	23141000	8614200	7520100	47423000	31608000	25790000	33762000	54282000	6538400	12019000	27308000	19488000	18363000	26726000	14093000	68684000	152540000	63367000	53331000	81419000	13145000	23966000	0	8702100	15260000	26703000	40798000	109360000	93556000	19580000	31056000	44397000
P01860	Ig gamma-3 chain C region	IGHG3	sp|P01860|IGHG3_HUMAN Ig gamma-3 chain C region OS=Homo sapiens GN=IGHG3 PE=1 SV=2	1	17	41.287	377	255180000	292080000	555950000	471430000	587080000	646660000	518350000	855370000	733260000	628810000	588310000	532370000	328250000	768590000	455120000	567760000	538820000	524530000	364260000	398860000	521120000	526940000	413320000	628270000	461300000	405190000	603680000	322020000	646280000	482730000	202970000	419270000	51072000	145190000	223150000	234940000	682360000	500190000	501180000	175220000	256790000	261600000
P01861	Ig gamma-4 chain C region	IGHG4	sp|P01861|IGHG4_HUMAN Ig gamma-4 chain C region OS=Homo sapiens GN=IGHG4 PE=1 SV=1	1	10	35.94	327	8404700	19990000	8183300	14309000	46219000	60827000	20974000	21707000	33334000	27767000	21782000	7271500	8967500	42257000	80103000	44848000	28923000	106980000	13504000	35750000	44435000	61980000	32704000	54498000	31368000	44729000	52729000	35950000	25938000	66702000	9849000	23398000	0	16399000	12787000	38689000	24974000	21571000	37713000	74911000	60961000	57645000
P01871;P01871-2	Ig mu chain C region	IGHM	sp|P01871|IGHM_HUMAN Ig mu chain C region OS=Homo sapiens GN=IGHM PE=1 SV=3;sp|P01871-2|IGHM_HUMAN Isoform 2 of Ig mu chain C region OS=Homo sapiens GN=IGHM	2	12	49.306	452	79899000	96669000	136600000	69516000	85137000	133280000	83465000	57198000	77632000	77793000	41414000	47675000	134410000	183390000	317240000	158370000	199990000	266990000	182350000	244470000	298670000	244490000	247940000	166520000	91488000	82865000	144280000	85620000	86877000	110200000	205870000	216360000	280670000	226130000	164670000	160430000	83275000	139360000	157110000	110280000	135820000	120480000
P01876	Ig alpha-1 chain C region	IGHA1	sp|P01876|IGHA1_HUMAN Ig alpha-1 chain C region OS=Homo sapiens GN=IGHA1 PE=1 SV=2	1	29	37.654	353	1286300000	2935700000	1908400000	2643500000	2408800000	2325000000	4030200000	2105600000	4578200000	4494100000	2358300000	2606400000	2470200000	11332000000	15090000000	7682900000	7622300000	10635000000	2860500000	3736500000	5138300000	3737400000	3810400000	4016200000	8201800000	10807000000	10717000000	10328000000	8732300000	7432400000	12746000000	12976000000	3472600000	13287000000	10500000000	9460700000	4492600000	9319300000	9021800000	9181100000	8129700000	9467900000
P01877	Ig alpha-2 chain C region	IGHA2	sp|P01877|IGHA2_HUMAN Ig alpha-2 chain C region OS=Homo sapiens GN=IGHA2 PE=1 SV=3	1	22	36.526	340	16124000	34759000	38724000	0	26758000	18783000	6261600	7057600	7864200	8992800	6409200	6240800	13692000	71611000	72499000	56827000	50262000	68854000	29825000	24019000	0	35099000	46406000	19667000	35029000	48774000	47033000	28932000	22921000	23271000	59289000	59073000	0	144500000	55928000	66880000	8885500	63349000	40042000	54944000	42888000	56202000
P02042;E9PEW8;E9PFT6;C9JRG0;A8MUF7;P02100	Hemoglobin subunit delta	HBD	sp|P02042|HBD_HUMAN Hemoglobin subunit delta OS=Homo sapiens GN=HBD PE=1 SV=2;tr|E9PEW8|E9PEW8_HUMAN Hemoglobin, delta (Fragment) OS=Homo sapiens GN=HBD PE=3 SV=1;tr|E9PFT6|E9PFT6_HUMAN Hemoglobin, delta OS=Homo sapiens GN=HBD PE=3 SV=1	6	10	16.055	147	0	0	0	0	0	16891000	0	0	0	0	0	0	0	0	1373700	1931500	0	0	2077100	6663800	0	0	0	0	0	0	0	2071500	0	0	0	0	0	0	1866800	0	0	0	12337000	3136400	0	0
P02647;F8W696;CON__P15497	Apolipoprotein A-I;Proapolipoprotein A-I;Truncated apolipoprotein A-I	APOA1	sp|P02647|APOA1_HUMAN Apolipoprotein A-I OS=Homo sapiens GN=APOA1 PE=1 SV=1;tr|F8W696|F8W696_HUMAN Apolipoprotein A-I OS=Homo sapiens GN=APOA1 PE=4 SV=1	3	20	30.777	267	137460000	217390000	175230000	191910000	224310000	287440000	141870000	191460000	219070000	156210000	162100000	65868000	91791000	139450000	78338000	180960000	101220000	236430000	194910000	429060000	274910000	323230000	259840000	148290000	304850000	216910000	114720000	99920000	104320000	457760000	62381000	48327000	0	9996900	36221000	35108000	143270000	260850000	264010000	195410000	268360000	200540000
P02649;H0Y7L5;E9PEV4;E7ERP7	Apolipoprotein E	APOE	sp|P02649|APOE_HUMAN Apolipoprotein E OS=Homo sapiens GN=APOE PE=1 SV=1;tr|H0Y7L5|H0Y7L5_HUMAN Apolipoprotein E (Fragment) OS=Homo sapiens GN=APOE PE=4 SV=1;tr|E9PEV4|E9PEV4_HUMAN Apolipoprotein E (Fragment) OS=Homo sapiens GN=APOE PE=4 SV=1;tr|E7ERP7|E7ER	4	8	36.154	317	139750000	34689000	46786000	20384000	14879000	9740000	74908000	78710000	19044000	19130000	19912000	37125000	101830000	14753000	10907000	10024000	9855900	6838300	15008000	86337000	78056000	22781000	13146000	17674000	5953700	7941600	10055000	7439400	5561600	2820100	4731400	4716300	0	2171100	6452400	5466300	39943000	8805000	12810000	6810200	5612500	10650000
P02652	Apolipoprotein A-II;Proapolipoprotein A-II;Truncated apolipoprotein A-II	APOA2	sp|P02652|APOA2_HUMAN Apolipoprotein A-II OS=Homo sapiens GN=APOA2 PE=1 SV=1	1	13	11.175	100	94610000	258800000	165590000	224520000	170300000	238550000	341860000	197360000	339160000	234870000	278760000	148260000	144720000	178860000	200490000	277890000	84818000	86126000	197350000	153750000	209600000	261170000	257560000	159960000	374660000	378240000	275410000	355720000	229210000	184320000	138920000	128030000	998200000	81018000	77274000	67416000	192110000	147850000	127810000	135010000	295580000	113280000
P02656	Apolipoprotein C-III	APOC3	sp|P02656|APOC3_HUMAN Apolipoprotein C-III OS=Homo sapiens GN=APOC3 PE=1 SV=1	1	3	10.852	99	505360000	897730000	286370000	623280000	566000000	458650000	1338000000	693630000	1702700000	815820000	635040000	571020000	577440000	487580000	245780000	279510000	202580000	218830000	350510000	1506700000	779560000	1447800000	711760000	537110000	409900000	767250000	386970000	269640000	544400000	248590000	327940000	224770000	0	74754000	230900000	149980000	716400000	424700000	355630000	602100000	753150000	420490000
P02735;E9PQD6;E9PR14;G3V1D9;G3XAK9;P22614	Serum amyloid A-2 protein;Serum amyloid A protein	SAA2;SAA1	sp|P02735|SAA_HUMAN Serum amyloid A protein OS=Homo sapiens GN=SAA1 PE=1 SV=2;tr|E9PQD6|E9PQD6_HUMAN Serum amyloid A protein OS=Homo sapiens GN=SAA1 PE=3 SV=1	6	5	13.532	122	0	0	0	0	399710	0	0	8973600	483630	0	6634000	0	1813800	0	20124000	5972900	334750000	1626900	1766700	31762000	8672000	1898700	0	590970	261940	2489300	1519800	21394000	4594900	0	0	0	0	792490	0	0	0	0	847860	0	0	3306700
P02748;CON__Q3MHN2	Complement component C9;Complement component C9a;Complement component C9b	C9	sp|P02748|CO9_HUMAN Complement component C9 OS=Homo sapiens GN=C9 PE=1 SV=2;	2	2	63.173	559	4858800	0	2202400	5249700	3817300	2348500	1811300	3180400	1727700	0	3437100	4942600	6942000	0	1873800	2362900	6064400	2132800	2785500	0	1495000	2812500	3219600	3025900	0	0	0	0	0	0	0	0	0	0	0	0	1383100	0	0	0	1207900	0
P02749	Beta-2-glycoprotein 1	APOH	sp|P02749|APOH_HUMAN Beta-2-glycoprotein 1 OS=Homo sapiens GN=APOH PE=1 SV=3	1	2	38.298	345	104770000	0	4338500	5063400	0	1205600	2227800	2013800	2066900	5804100	1511600	26060000	21089000	3823600	0	0	2890600	891440	17102000	1735000	0	2298000	1983700	10599000	1811800	1067000	2887500	4134900	1529100	1156200	2787500	636920	11568000	0	1589800	842590	4494600	1086900	0	4250300	1549600	2463400
P02760	Protein AMBP;Alpha-1-microglobulin;Inter-alpha-trypsin inhibitor light chain;Trypstatin	AMBP	sp|P02760|AMBP_HUMAN Protein AMBP OS=Homo sapiens GN=AMBP PE=1 SV=1	1	8	38.999	352	730800000	490160000	460150000	779220000	452660000	229750000	447020000	840330000	516850000	649530000	721400000	735530000	708140000	909910000	993120000	459900000	728430000	253070000	584210000	500080000	441510000	520700000	484520000	484090000	852350000	916500000	277670000	587340000	424020000	470950000	629170000	311730000	0	812570000	385950000	594020000	392820000	436720000	286120000	452810000	380320000	528120000
P02763	Alpha-1-acid glycoprotein 1	ORM1	sp|P02763|A1AG1_HUMAN Alpha-1-acid glycoprotein 1 OS=Homo sapiens GN=ORM1 PE=1 SV=1	1	1	23.511	201	0	0	0	0	0	0	0	0	0	0	0	0	0	0	0	0	0	0	0	0	0	0	0	0	0	0	0	0	0	6977400	0	0	0	0	0	0	0	0	0	0	0	0
P02774;P02774-2;D6RBJ7;D6RF20;CON__Q3MHN5;CON__ENSEMBL:ENSBTAP00000018229	Vitamin D-binding protein	GC	sp|P02774|VTDB_HUMAN Vitamin D-binding protein OS=Homo sapiens GN=GC PE=1 SV=1;sp|P02774-2|VTDB_HUMAN Isoform 2 of Vitamin D-binding protein OS=Homo sapiens GN=GC;tr|D6RBJ7|D6RBJ7_HUMAN Group-specific component (vitamin D binding protein) OS=Homo sapiens G	6	43	52.963	474	2962600000	4879000000	4419400000	5489900000	5539800000	4811100000	4282400000	3797200000	4893700000	4561000000	4563200000	3213300000	4202300000	4179900000	5094800000	3242400000	4021900000	3775800000	5378700000	3546700000	4470400000	4823700000	6611400000	4757200000	4779100000	4466100000	4425200000	4708600000	4151200000	4527900000	5222400000	4778600000	2476000000	9460500000	4025000000	5475000000	4621900000	4659600000	4380900000	4613400000	5051900000	5126900000
P02787;C9JVG0;F8WCI6;F8WEK9;C9JB55;F8WC57;CON__Q2HJF0	Serotransferrin	TF	sp|P02787|TRFE_HUMAN Serotransferrin OS=Homo sapiens GN=TF PE=1 SV=3	7	90	77.063	698	5923100000	18896000000	9904200000	14858000000	11941000000	13062000000	16130000000	10376000000	19511000000	18389000000	10468000000	8265000000	9800900000	19148000000	21192000000	16456000000	14559000000	21553000000	12747000000	23278000000	19737000000	13255000000	18865000000	14346000000	38944000000	45473000000	33272000000	35679000000	28084000000	19279000000	46235000000	37486000000	7695500000	32036000000	30106000000	25321000000	23443000000	33744000000	28494000000	35669000000	34640000000	32530000000
P02790;Q9BS19	Hemopexin	HPX	sp|P02790|HEMO_HUMAN Hemopexin OS=Homo sapiens GN=HPX PE=1 SV=2;tr|Q9BS19|Q9BS19_HUMAN HPX protein OS=Homo sapiens GN=HPX PE=2 SV=1	2	7	51.676	462	264020000	212260000	199530000	103700000	91346000	175110000	127070000	127280000	133690000	109170000	106950000	223830000	155540000	103970000	151890000	180620000	165120000	203190000	183120000	185730000	181810000	123990000	183250000	162950000	109070000	167060000	231730000	177130000	141950000	171310000	157730000	161060000	190480000	84918000	192020000	189180000	136160000	175540000	216730000	233800000	285870000	275000000
P04003;A8MVU6;F2Z2V7;A6PVY5	C4b-binding protein alpha chain	C4BPA	sp|P04003|C4BPA_HUMAN C4b-binding protein alpha chain OS=Homo sapiens GN=C4BPA PE=1 SV=2	4	10	67.033	597	141750000	28784000	51139000	50224000	22840000	33251000	74436000	78315000	31241000	67637000	20418000	86090000	241910000	52651000	16955000	86086000	31850000	32691000	122520000	8881300	85751000	47642000	33314000	103590000	13610000	25967000	20169000	28493000	30543000	0	27589000	17806000	0	11349000	26194000	48571000	21973000	59682000	36323000	14371000	39995000	58468000
P04004;CON__Q3ZBS7;F5GX75	Vitronectin;Vitronectin V65 subunit;Vitronectin V10 subunit;Somatomedin-B	VTN	sp|P04004|VTNC_HUMAN Vitronectin OS=Homo sapiens GN=VTN PE=1 SV=1	3	8	54.305	478	542380000	121090000	235650000	152440000	136510000	95709000	194070000	220990000	148170000	175840000	173680000	283940000	428560000	181210000	83026000	123620000	211270000	46152000	224130000	132400000	156320000	156440000	109130000	159280000	42922000	45227000	40277000	42935000	47383000	34796000	79393000	51636000	93910000	32629000	89765000	92343000	93184000	65187000	11999000	93854000	51497000	75320000
P04217;P04217-2;B3KWB5	Alpha-1B-glycoprotein	A1BG	sp|P04217|A1BG_HUMAN Alpha-1B-glycoprotein OS=Homo sapiens GN=A1BG PE=1 SV=4;sp|P04217-2|A1BG_HUMAN Isoform 2 of Alpha-1B-glycoprotein OS=Homo sapiens GN=A1BG	3	20	54.253	495	65043000	135990000	133590000	223670000	140680000	84753000	196810000	175170000	201920000	239670000	222660000	94811000	243130000	457700000	458230000	240050000	414670000	87805000	216120000	251190000	280920000	236130000	312940000	182820000	474490000	345990000	441790000	419340000	492420000	325570000	388040000	210570000	160840000	441330000	225760000	131720000	260050000	299160000	247220000	328170000	314230000	348790000
P04220	Ig mu heavy chain disease protein		sp|P04220|MUCB_HUMAN Ig mu heavy chain disease protein OS=Homo sapiens PE=1 SV=1	1	9	43.057	391	0	0	0	0	0	0	0	0	0	0	0	0	6118700	4267900	0	2823900	4161400	0	9780700	1894000	3352900	0	0	2729100	2442400	1122600	2717100	0	0	0	6078900	2347300	0	3242400	2976800	0	0	0	0	0	0	0
P04259;F5H6G5	Keratin, type II cytoskeletal 6B	KRT6B	sp|P04259|K2C6B_HUMAN Keratin, type II cytoskeletal 6B OS=Homo sapiens GN=KRT6B PE=1 SV=5;tr|F5H6G5|F5H6G5_HUMAN Keratin 6B OS=Homo sapiens GN=KRT6B PE=3 SV=1	2	17	60.066	564	0	0	0	0	0	0	0	0	0	0	0	0	0	0	0	0	0	0	0	0	0	0	0	0	0	0	0	0	0	185450000	0	0	0	0	0	11186000	0	0	0	0	0	0
P04264;CON__P04264;CON__Q6IFZ6;CON__H-INV:HIT000016045;F8VP67;F8VUG2;F8W1U3;F8VU64;CON__P05787;CON__Q9R0H5;CON__Q6NXH9;CON__Q8BGZ7;CON__P50446;CON__Q7Z794;P05787;F8VXB4;Q7Z794	Keratin, type II cytoskeletal 1	KRT1	sp|P04264|K2C1_HUMAN Keratin, type II cytoskeletal 1 OS=Homo sapiens GN=KRT1 PE=1 SV=6;	17	39	66.038	644	65419000	14580000	65014000	48105000	257760000	55990000	10170000	19912000	270590000	17972000	32773000	16108000	19506000	8757100	239360000	14037000	27317000	4702600	110070000	4776800	54277000	42502000	7976300	205190000	241210000	10485000	19577000	13629000	142600000	3835400000	42285000	66277000	847530000	304260000	486900000	647650000	56122000	18547000	43875000	345130000	28738000	209860000
P04275	von Willebrand factor;von Willebrand antigen 2	VWF	sp|P04275|VWF_HUMAN von Willebrand factor OS=Homo sapiens GN=VWF PE=1 SV=4	1	2	309.26	2813	0	7642200	0	0	0	0	5561200	2982000	0	0	0	0	3704400	3647300	4720000	3765100	5075400	7898900	2347200	2598100	3224200	3924100	0	0	4812900	0	2126000	0	2950800	0	2410600	0	0	0	3302400	3646000	9880800	0	0	0	0	0
P06727;CON__Q32PJ2	Apolipoprotein A-IV	APOA4	sp|P06727|APOA4_HUMAN Apolipoprotein A-IV OS=Homo sapiens GN=APOA4 PE=1 SV=3	2	38	45.398	396	203690000	449880000	478940000	401890000	364260000	606140000	340210000	252900000	316570000	300790000	205600000	135990000	149860000	529510000	694980000	250770000	198340000	380220000	245400000	517840000	413180000	257150000	184600000	164770000	624920000	932760000	1094400000	568060000	602700000	549730000	595490000	783390000	7839900	308740000	227770000	291110000	641070000	798910000	962890000	545570000	540810000	608620000
P07225;G5E9F8	Vitamin K-dependent protein S	PROS1	sp|P07225|PROS_HUMAN Vitamin K-dependent protein S OS=Homo sapiens GN=PROS1 PE=1 SV=1;tr|G5E9F8|G5E9F8_HUMAN Protein S (Alpha), isoform CRA_b OS=Homo sapiens GN=PROS1 PE=4 SV=1	2	4	75.122	676	29494000	10110000	12704000	36347000	17993000	12521000	15913000	22900000	18609000	18434000	20155000	21699000	33856000	34681000	44167000	20473000	14438000	0	27753000	19253000	24857000	35046000	32661000	25251000	12934000	17720000	12602000	10225000	11463000	10644000	19066000	18090000	0	18831000	20789000	45103000	36568000	16025000	15916000	17602000	12117000	19702000
P07357	Complement component C8 alpha chain	C8A	sp|P07357|CO8A_HUMAN Complement component C8 alpha chain OS=Homo sapiens GN=C8A PE=1 SV=2	1	1	65.163	584	0	0	0	0	0	0	2293400	1767500	0	2352600	3110200	18867000	51583000	1484400	0	2132300	4157800	0	0	1856400	2583900	2897000	0	0	0	0	0	0	0	0	0	0	0	1890300	0	0	0	0	0	0	0	0
P08603;Q5TFM2;F8WDX4;C9JYL1;P08603-2	Complement factor H	CFH	sp|P08603|CFAH_HUMAN Complement factor H OS=Homo sapiens GN=CFH PE=1 SV=4;tr|Q5TFM2|Q5TFM2_HUMAN Complement factor H OS=Homo sapiens GN=CFH PE=2 SV=1;tr|F8WDX4|F8WDX4_HUMAN Complement factor H OS=Homo sapiens GN=CFH PE=4 SV=1;tr|C9JYL1|C9JYL1_HUMAN Complem	5	8	139.09	1231	29673000	4344300	12070000	6291700	3361600	9577100	44156000	54605000	20765000	25543000	33201000	77965000	425000000	3116900	2940600	4369000	6007500	5799400	32311000	3116100	9209800	4500200	0	9948200	0	2609500	0	2140700	0	0	6609800	0	0	0	8279800	3559700	7871600	2771300	0	0	0	8427200
P08697;C9JMH6;C9JPV4;B4E1B7;C9JY78	Alpha-2-antiplasmin	SERPINF2	sp|P08697|A2AP_HUMAN Alpha-2-antiplasmin OS=Homo sapiens GN=SERPINF2 PE=1 SV=3;tr|C9JMH6|C9JMH6_HUMAN Serpin peptidase inhibitor, clade F (alpha-2 antiplasmin, pigment epithelium derived factor), member 2 (Fragment) OS=Homo sapiens GN=SERPINF2 PE=3 SV=1;tr	5	4	54.565	491	11131000	16968000	14191000	26444000	33762000	17537000	2739800	10780000	2819900	5267900	6063900	0	14036000	23767000	77825000	20616000	14951000	33777000	26750000	40957000	21343000	38994000	31058000	19729000	33420000	21245000	22849000	8282400	8875100	14195000	25202000	22353000	0	29861000	21902000	19751000	9553100	57522000	10538000	9502900	40203000	44969000
P09172	Dopamine beta-hydroxylase;Soluble dopamine beta-hydroxylase	DBH	sp|P09172|DOPO_HUMAN Dopamine beta-hydroxylase OS=Homo sapiens GN=DBH PE=1 SV=3	1	1	69.064	617	0	5319300	4787300	7386600	6781900	0	20695000	19977000	25405000	23143000	9563100	16126000	12376000	0	0	0	0	0	0	15016000	17140000	0	0	0	0	0	0	0	0	4533300	0	0	0	0	0	0	25079000	0	6271000	0	0	0
P0CG05	Ig lambda-2 chain C regions	IGLC2	sp|P0CG05|LAC2_HUMAN Ig lambda-2 chain C regions OS=Homo sapiens GN=IGLC2 PE=1 SV=1	1	11	11.293	106	191510000	306910000	255870000	329780000	268590000	472850000	431800000	785520000	661230000	582840000	667760000	566560000	504510000	1083600000	507720000	783140000	1960000000	1403800000	475610000	679790000	589400000	665840000	808750000	593490000	1486400000	2258500000	1972600000	1335500000	1688400000	1090100000	650390000	640830000	213580000	1216800000	485450000	661830000	680150000	1281500000	1133700000	1158600000	933950000	609140000
P0CG06;P0CF74	Ig lambda-3 chain C regions	IGLC3	sp|P0CG06|LAC3_HUMAN Ig lambda-3 chain C regions OS=Homo sapiens GN=IGLC3 PE=1 SV=1	2	10	11.237	106	0	0	0	4647600	14418000	3333100	0	2791400	2697400	4081200	6677100	5130100	3475400	6719700	7669400	3112400	12365000	17545000	4115100	4930600	4157700	22835000	4822900	5059700	67279000	53033000	49038000	23262000	0	31433000	20021000	6127800	0	56919000	8497900	8922900	4013500	5473700	5313600	6627700	7088800	5339000
P10643	Complement component C7	C7	sp|P10643|CO7_HUMAN Complement component C7 OS=Homo sapiens GN=C7 PE=1 SV=2	1	1	93.517	843	17772000	0	0	0	0	0	0	0	0	10161000	0	11970000	0	0	0	0	0	0	9607200	0	0	0	0	0	0	0	0	0	0	0	0	0	0	0	0	0	0	0	0	0	0	0
P10909-4;P10909;P10909-5;P10909-2;E7ETB4;E7ETA7;P10909-3;E5RG36;E5RGB0;E5RH61;E5RJZ5;E7ERK6;H0YC35;H0YLK8;H0YAS8	Clusterin;Clusterin beta chain;Clusterin alpha chain	CLU	sp|P10909-4|CLUS_HUMAN Isoform 4 of Clusterin OS=Homo sapiens GN=CLU;sp|P10909|CLUS_HUMAN Clusterin OS=Homo sapiens GN=CLU PE=1 SV=1;sp|P10909-5|CLUS_HUMAN Isoform 5 of Clusterin OS=Homo sapiens GN=CLU;sp|P10909-2|CLUS_HUMAN Isoform 2 of Clusterin OS=Homo	15	11	48.803	416	168930000	122750000	141110000	174850000	204840000	164740000	92910000	146970000	109800000	84173000	156890000	161520000	211080000	71050000	60978000	73393000	86229000	32734000	166140000	111020000	96966000	146960000	110620000	99347000	73920000	63706000	45222000	72530000	53197000	60465000	119330000	70504000	21641000	86135000	88567000	136280000	80162000	88371000	57887000	63959000	83554000	101570000
P15169	Carboxypeptidase N catalytic chain	CPN1	sp|P15169|CBPN_HUMAN Carboxypeptidase N catalytic chain OS=Homo sapiens GN=CPN1 PE=1 SV=1	1	1	52.286	458	0	0	0	0	0	0	0	0	0	0	0	0	0	0	0	0	0	0	0	0	0	0	0	0	0	0	0	0	0	0	0	0	0	0	0	0	852720	0	0	0	0	0
P15924-2;P15924	Desmoplakin	DSP	sp|P15924-2|DESP_HUMAN Isoform DPII of Desmoplakin OS=Homo sapiens GN=DSP;sp|P15924|DESP_HUMAN Desmoplakin OS=Homo sapiens GN=DSP PE=1 SV=3	2	1	260.12	2272	0	0	0	0	0	0	0	0	0	0	0	0	0	0	0	0	0	0	0	0	0	0	0	0	0	0	0	0	0	4721100	0	0	0	0	0	0	0	0	0	0	0	0
P19388	DNA-directed RNA polymerases I, II, and III subunit RPABC1	POLR2E	sp|P19388|RPAB1_HUMAN DNA-directed RNA polymerases I, II, and III subunit RPABC1 OS=Homo sapiens GN=POLR2E PE=1 SV=4	1	1	24.551	210	14854000	0	0	28882000	22003000	0	29474000	22905000	32163000	36805000	21037000	16348000	18808000	41344000	46108000	34337000	0	0	25302000	35547000	0	39318000	29385000	21678000	49220000	53880000	43313000	44349000	44995000	31455000	56833000	62961000	0	43869000	55214000	47275000	36771000	60160000	48322000	61850000	77873000	51597000
Q5T985;P19823;E7ERA4;Q5T987;CON__Q9TRI1	Inter-alpha-trypsin inhibitor heavy chain H2	ITIH2	tr|Q5T985|Q5T985_HUMAN Inter-alpha (Globulin) inhibitor H2 OS=Homo sapiens GN=ITIH2 PE=2 SV=1;sp|P19823|ITIH2_HUMAN Inter-alpha-trypsin inhibitor heavy chain H2 OS=Homo sapiens GN=ITIH2 PE=1 SV=2;tr|E7ERA4|E7ERA4_HUMAN Uncharacterized protein OS=Homo sapie	5	6	105.21	935	59795000	15053000	42416000	13265000	19410000	38820000	49707000	37333000	45414000	9725500	40878000	57295000	50755000	14622000	54224000	22910000	0	23921000	26523000	14641000	36993000	30496000	28340000	43020000	5845300	7321700	23455000	8934200	7909000	0	17887000	17538000	23844000	0	10650000	11954000	5019500	14494000	8407800	4489300	8727200	3134100
P20742-2;P20742	Pregnancy zone protein	PZP	sp|P20742-2|PZP_HUMAN Isoform 2 of Pregnancy zone protein OS=Homo sapiens GN=PZP;sp|P20742|PZP_HUMAN Pregnancy zone protein OS=Homo sapiens GN=PZP PE=1 SV=4	2	7	140.37	1268	18497000	121510000	0	0	12395000	23166000	25860000	7447300	15317000	22495000	7827000	9641100	3201300	28257000	90827000	29275000	28455000	72622000	10010000	46753000	34866000	8786100	12581000	15762000	94834000	71559000	73683000	50617000	37779000	22189000	63396000	167210000	57256000	11772000	221010000	74487000	120890000	235070000	87379000	121240000	62488000	82269000
P22792	Carboxypeptidase N subunit 2	CPN2	sp|P22792|CPN2_HUMAN Carboxypeptidase N subunit 2 OS=Homo sapiens GN=CPN2 PE=1 SV=3	1	3	60.556	545	13366000	0	0	0	5380000	6612700	16241000	10508000	8014400	16431000	9212100	17757000	20065000	0	23316000	9472200	8809100	8731100	9222400	8667200	0	12255000	8331500	10291000	4126600	9878900	9306100	5209800	5521500	8779900	7053700	4332300	0	0	4213600	4080700	5063500	8588600	8561200	0	13290000	11592000
P23142	Fibulin-1	FBLN1	sp|P23142|FBLN1_HUMAN Fibulin-1 OS=Homo sapiens GN=FBLN1 PE=1 SV=4	1	1	77.213	703	1429200	0	932750	1075200	719810	699900	2145100	4107300	1100800	1349400	1469200	3624300	1712500	0	0	676470	1370800	0	789680	570670	815570	898500	662360	618030	850770	0	0	0	562460	0	768840	434370	0	0	0	394310	968570	0	0	0	0	0
P24530-2;P24530;P24530-3	Endothelin B receptor	EDNRB	sp|P24530-2|EDNRB_HUMAN Isoform B of Endothelin B receptor OS=Homo sapiens GN=EDNRB;sp|P24530|EDNRB_HUMAN Endothelin B receptor OS=Homo sapiens GN=EDNRB PE=1 SV=1;sp|P24530-3|EDNRB_HUMAN Isoform C of Endothelin B receptor OS=Homo sapiens GN=EDNRB	3	1	48.709	436	0	0	0	0	0	0	0	0	0	0	0	0	0	0	0	0	0	0	0	0	0	0	0	0	0	0	0	0	0	0	0	0	0	0	0	0	0	0	0	0	0	0
P27169;F5H4W9	Serum paraoxonase/arylesterase 1	PON1	sp|P27169|PON1_HUMAN Serum paraoxonase/arylesterase 1 OS=Homo sapiens GN=PON1 PE=1 SV=3;tr|F5H4W9|F5H4W9_HUMAN Paraoxonase 1 OS=Homo sapiens GN=PON1 PE=4 SV=1	2	2	39.731	355	7085600	0	4839500	0	2816300	3047200	0	3806300	3003700	0	6784100	2623700	5752400	0	7351300	5089200	5165200	4214600	3237700	3062200	0	3033700	3191700	2147000	3054300	2790600	4068000	3788900	2400400	3984100	4054200	3338200	0	4159200	3620500	3913400	3116200	3445600	0	4264400	4358300	5922600
P35527;CON__P35527	Keratin, type I cytoskeletal 9	KRT9	sp|P35527|K1C9_HUMAN Keratin, type I cytoskeletal 9 OS=Homo sapiens GN=KRT9 PE=1 SV=3;	2	22	62.064	623	16461000	1146200	4557600	22878000	56564000	4626500	1095400	5729400	72711000	926030	5069100	1735000	3578800	7136900	63818000	1807300	1283700	0	40844000	0	15407000	17619000	1587700	39669000	185450000	6166100	1466600	1401000	22217000	1980900000	9920100	1175000	147530000	57469000	307470000	259440000	7355500	1610400	2129200	27823000	3803200	38919000
P35908;CON__P35908;CON__Q3TTY5;F5H8K9;CON__Q5XKE5;CON__O95678;CON__P19013;F8VS64;P19013;Q5XKE5;O95678;Q01546	Keratin, type II cytoskeletal 2 epidermal	KRT2	sp|P35908|K22E_HUMAN Keratin, type II cytoskeletal 2 epidermal OS=Homo sapiens GN=KRT2 PE=1 SV=2;	12	14	65.432	639	2951700	0	414480	0	15815000	5669800	0	1045700	9522700	0	0	0	1086200	0	3285000	0	0	414270	16395000	0	5400600	0	497900	2299000	1834700	1157800	1530300	22017000	24857000	104610000	0	12884000	2818000	20741000	4151900	96544000	1807700	1076100	3734100	25387000	2851500	24179000
P43652	Afamin	AFM	sp|P43652|AFAM_HUMAN Afamin OS=Homo sapiens GN=AFM PE=1 SV=1	1	11	69.068	599	17746000	24058000	11154000	16411000	10166000	11529000	33938000	12080000	31681000	18691000	11857000	30212000	30298000	17474000	12600000	20657000	8489900	67548000	55398000	60246000	43848000	38144000	72702000	23090000	37570000	36484000	59633000	29423000	15654000	48595000	53313000	74206000	40005000	32542000	26277000	29693000	52617000	61808000	107610000	100340000	102570000	87575000
P49454	Centromere protein F	CENPF	sp|P49454|CENPF_HUMAN Centromere protein F OS=Homo sapiens GN=CENPF PE=1 SV=2	1	1	367.76	3210	0	0	0	0	0	0	0	0	0	0	0	0	0	0	0	0	0	0	0	0	0	0	0	0	0	0	0	0	0	0	0	0	0	0	0	0	0	0	1445800	0	0	0
P51884;CON__Q05443	Lumican	LUM	sp|P51884|LUM_HUMAN Lumican OS=Homo sapiens GN=LUM PE=1 SV=2	2	5	38.429	338	68002000	96508000	75757000	143340000	22775000	28448000	100000000	25930000	35341000	44989000	143630000	40577000	37412000	40128000	60789000	38886000	32724000	56213000	32749000	40337000	37717000	41258000	25121000	58089000	119790000	52072000	256810000	74265000	57193000	132530000	121850000	162030000	0	40358000	61147000	55496000	377170000	35095000	106190000	66720000	82784000	31724000
P53420	Collagen alpha-4(IV) chain	COL4A4	sp|P53420|CO4A4_HUMAN Collagen alpha-4(IV) chain OS=Homo sapiens GN=COL4A4 PE=1 SV=3	1	1	164.04	1690	0	0	0	533920000	0	92087000	0	286010000	0	0	240210000	169640000	183390000	0	43237000	0	0	0	0	120610000	0	0	0	0	0	0	0	44043000	117060000	0	295270000	0	0	0	471950000	0	0	277780000	0	0	154780000	0
P57071	PR domain zinc finger protein 15	PRDM15	sp|P57071|PRD15_HUMAN PR domain zinc finger protein 15 OS=Homo sapiens GN=PRDM15 PE=2 SV=4	1	2	169.27	1507	1364100000	225460000	497870000	1049700000	252730000	446240000	386910000	11451000	632400000	995000000	1118500000	2189400000	1101100000	269490000	186570000	346740000	300280000	117190000	188110000	28205000	390760000	423320000	259770000	1182300000	84119000	73206000	108900000	183790000	162860000	192760000	268620000	265820000	0	264670000	285290000	221410000	213830000	220600000	14924000	20196000	140310000	370610000
P68871;F8W6P5	Hemoglobin subunit beta;LVV-hemorphin-7;Spinorphin	HBB	sp|P68871|HBB_HUMAN Hemoglobin subunit beta OS=Homo sapiens GN=HBB PE=1 SV=2;tr|F8W6P5|F8W6P5_HUMAN Hemoglobin, beta (Fragment) OS=Homo sapiens GN=HBB PE=3 SV=1	2	16	15.998	147	352290000	142050000	202220000	77138000	384270000	3127500000	142810000	212990000	145160000	219440000	205720000	145120000	207290000	231690000	369160000	1640900000	201680000	215780000	396070000	1739700000	119980000	298920000	309780000	257690000	171580000	175830000	136530000	498370000	456090000	51562000	88744000	542160000	411330000	254560000	711750000	239380000	216490000	269040000	2839700000	1076600000	125220000	80627000
P69905	Hemoglobin subunit alpha	HBA1	sp|P69905|HBA_HUMAN Hemoglobin subunit alpha OS=Homo sapiens GN=HBA1 PE=1 SV=2	1	11	15.257	142	926330000	290280000	455830000	243470000	1363800000	11134000000	501870000	768980000	537990000	744170000	782280000	414160000	704400000	526050000	614910000	3854900000	402700000	469870000	806050000	4919200000	331900000	786690000	842530000	570660000	413500000	418460000	281710000	1213500000	1364000000	111780000	278350000	1197700000	153560000	518870000	2734700000	612410000	464930000	806770000	5125300000	1903100000	399430000	238820000
P80404	4-aminobutyrate aminotransferase, mitochondrial	ABAT	sp|P80404|GABT_HUMAN 4-aminobutyrate aminotransferase, mitochondrial OS=Homo sapiens GN=ABAT PE=1 SV=3	1	1	56.438	500	10697000	0	0	0	0	112260000	0	0	0	0	0	8937900	0	0	0	13558000	12823000	0	0	12679000	0	0	0	9697100	0	0	0	0	0	0	0	5251800	0	0	27438000	0	0	6119700	0	16253000	0	0
P80748	Ig lambda chain V-III region LOI		sp|P80748|LV302_HUMAN Ig lambda chain V-III region LOI OS=Homo sapiens PE=1 SV=1	1	2	11.935	111	0	0	0	0	0	0	0	13482000	4176200	4736900	9108800	2613400	6539200	18822000	12679000	10332000	22590000	6490000	6789200	11646000	10972000	11579000	13953000	9332200	14243000	20619000	16443000	15053000	21657000	23303000	18420000	14312000	0	27566000	18133000	16321000	0	9855400	9768600	8505500	9805700	10207000
Q01469	Fatty acid-binding protein, epidermal	FABP5	sp|Q01469|FABP5_HUMAN Fatty acid-binding protein, epidermal OS=Homo sapiens GN=FABP5 PE=1 SV=3	1	2	15.164	135	0	0	13325000	4903900	49162000	0	0	0	7980900	0	0	0	0	0	0	11139000	10500000	0	0	3941600	0	0	0	0	11591000	0	0	0	0	73743000	0	0	0	0	6418800	0	0	0	0	0	0	0
Q13459-2;Q13459	Unconventional myosin-IXb	MYO9B	sp|Q13459-2|MYO9B_HUMAN Isoform Short of Unconventional myosin-IXb OS=Homo sapiens GN=MYO9B;sp|Q13459|MYO9B_HUMAN Unconventional myosin-IXb OS=Homo sapiens GN=MYO9B PE=1 SV=3	2	1	229.14	2022	0	0	0	0	0	254970000	0	0	0	0	0	0	0	0	0	0	0	0	0	0	0	0	0	0	0	0	0	0	0	0	0	0	81519000	0	0	0	0	0	0	0	0	0
Q14624;F5H194;B7ZKJ8;E9PGN5;Q14624-2	Inter-alpha-trypsin inhibitor heavy chain H4;70 kDa inter-alpha-trypsin inhibitor heavy chain H4;35 kDa inter-alpha-trypsin inhibitor heavy chain H4	ITIH4	sp|Q14624|ITIH4_HUMAN Inter-alpha-trypsin inhibitor heavy chain H4 OS=Homo sapiens GN=ITIH4 PE=1 SV=4;tr|F5H194|F5H194_HUMAN Inter-alpha-trypsin inhibitor heavy chain family, member 4 OS=Homo sapiens GN=ITIH4 PE=4 SV=1;tr|B7ZKJ8|B7ZKJ8_HUMAN ITIH4 protein	5	5	103.36	930	65237000	1894900	7643200	10560000	6654300	2894800	8836400	26140000	2610300	9615100	34592000	84744000	181940000	15055000	6745900	26706000	19546000	1815100	109440000	752670	3291100	11204000	7720800	20979000	5764700	2798500	0	693660	3748500	1880200	5533500	2973500	0	6558900	3189800	5921300	3876500	3058700	0	746850	3637200	3077400
Q16378	Proline-rich protein 4	PRR4	sp|Q16378|PROL4_HUMAN Proline-rich protein 4 OS=Homo sapiens GN=PRR4 PE=1 SV=3	1	3	15.097	134	0	3733500	116310000	6504400	296210000	6090300	0	1487400	43285000	4217000	1869100	22548000	0	0	55251000	12980000	0	0	0	0	1161600	0	2877700	10146000	0	0	552060	0	0	2030500	0	2965000	5305000	0	0	0	2951400	0	0	0	0	0
Q4G0G2	Putative uncharacterized protein H1FX-AS1	H1FX-AS1	sp|Q4G0G2|H1AS1_HUMAN Putative uncharacterized protein H1FX-AS1 OS=Homo sapiens GN=H1FX-AS1 PE=5 SV=1	1	1	11.005	97	7871600	5572200	4299200	0	1007900	4963900	5668400	25490000	3195200	3830800	8397800	20790000	39679000	0	2130400	3399800	3100600	4135300	15222000	0	3938000	0	0	0	0	0	0	2539800	0	0	0	0	0	0	3655100	5962200	2966000	2438900	0	0	0	0
Q5JYR7		RPN2	tr|Q5JYR7|Q5JYR7_HUMAN Ribophorin II (Fragment) OS=Homo sapiens GN=RPN2 PE=2 SV=1	1	1	37.166	345	334880000	572330000	283480000	568530000	142470000	20897000	43279000	30491000	25807000	77200000	31201000	54289000	13148000	20305000	299490000	32773000	194130000	25872000	20451000	18984000	52225000	16371000	19170000	18482000	11104000	23630000	23964000	16843000	20882000	10534000	16606000	40152000	0	0	382100000	147200000	247790000	44277000	56900000	53699000	24008000	42478000
Q68DN1	Uncharacterized protein C2orf16	C2orf16	sp|Q68DN1|CB016_HUMAN Uncharacterized protein C2orf16 OS=Homo sapiens GN=C2orf16 PE=1 SV=3	1	1	224.32	1984	0	0	0	0	0	0	0	0	0	0	0	0	0	0	0	0	0	0	0	0	0	0	0	0	0	0	0	0	0	0	0	0	0	0	0	0	0	0	53454000	0	0	0
Q6P387-2;Q6P387	Uncharacterized protein C16orf46	C16orf46	sp|Q6P387-2|CP046_HUMAN Isoform 2 of Uncharacterized protein C16orf46 OS=Homo sapiens GN=C16orf46;sp|Q6P387|CP046_HUMAN Uncharacterized protein C16orf46 OS=Homo sapiens GN=C16orf46 PE=2 SV=2	2	1	42.764	388	3868200	9549600	6410600	7407900	0	5308700	2799900	3777000	4307300	3609200	0	2221100	1405700	3257700	2402300	4998500	3116800	4132300	5840500	10648000	0	6078200	4609300	0	3641900	4985900	1188200	1903500	2600000	9855700	1577700	0	0	0	0	0	5063200	7148200	7882900	6626200	5726400	0
Q6RI45-5;Q6RI45-3;Q6RI45-4;Q6RI45-2;Q6RI45	Bromodomain and WD repeat-containing protein 3	BRWD3	sp|Q6RI45-5|BRWD3_HUMAN Isoform 5 of Bromodomain and WD repeat-containing protein 3 OS=Homo sapiens GN=BRWD3;sp|Q6RI45-3|BRWD3_HUMAN Isoform 3 of Bromodomain and WD repeat-containing protein 3 OS=Homo sapiens GN=BRWD3;sp|Q6RI45-4|BRWD3_HUMAN Isoform 4 of B	5	1	157.33	1386	9764700	7484200	8318000	12030000	11103000	0	6325500	16278000	6475200	8938600	0	0	32474000	0	0	0	0	0	6894700	4189100	4675000	7824500	0	0	0	3832300	4221300	4630000	0	0	3045900	4746100	0	6393900	6490500	0	5408200	4369500	0	4676600	4851000	6773900
Q8IWR0	Zinc finger CCCH domain-containing protein 7A	ZC3H7A	sp|Q8IWR0|Z3H7A_HUMAN Zinc finger CCCH domain-containing protein 7A OS=Homo sapiens GN=ZC3H7A PE=1 SV=1	1	1	110.54	971	0	1101200	0	0	0	0	0	0	0	0	0	0	0	0	0	0	0	0	0	0	0	0	0	0	0	0	0	0	0	0	0	0	0	0	0	0	0	0	0	0	0	0
Q8N4T4-2;Q8N4T4	Rho guanine nucleotide exchange factor 39	ARHGEF39	sp|Q8N4T4-2|CI100_HUMAN Isoform 2 of Vav-like protein C9orf100 OS=Homo sapiens GN=C9orf100;sp|Q8N4T4|CI100_HUMAN Vav-like protein C9orf100 OS=Homo sapiens GN=C9orf100 PE=2 SV=1	2	1	33.979	299	14044000	33195000	42360000	62612000	0	13386000	13627000	0	15533000	20998000	19371000	17706000	10035000	21814000	0	0	0	11461000	0	0	32524000	29121000	36495000	0	0	15075000	0	13839000	27185000	0	0	0	21230000	0	132990000	0	26322000	0	120940000	0	0	0
Q8NA61-2;Q8NA61	Spermatid-associated protein	SPERT	sp|Q8NA61-2|SPERT_HUMAN Isoform 2 of Spermatid-associated protein OS=Homo sapiens GN=SPERT;sp|Q8NA61|SPERT_HUMAN Spermatid-associated protein OS=Homo sapiens GN=SPERT PE=2 SV=1	2	1	47.288	412	1161200	0	1712200	2105600	1855900	240130	342780	12000000	616550	673290	2482600	1911900	13058000	8519500	0	1206500	1548800	0	7626000	0	648690	8311800	0	0	266550	0	0	0	296910	1291200	715810	0	0	14704000	0	984120	680620	326790	0	0	330150	457360
Q96BY2	Modulator of apoptosis 1	MOAP1	sp|Q96BY2|MOAP1_HUMAN Modulator of apoptosis 1 OS=Homo sapiens GN=MOAP1 PE=1 SV=1	1	1	39.512	351	0	0	0	0	0	0	0	0	0	0	0	0	0	0	0	0	0	41472000	0	0	0	0	0	0	0	0	0	0	40767000	0	0	0	0	0	36348000	0	0	0	0	254790000	50728000	47538000
Q96ID5	Immunoglobulin superfamily member 21	IGSF21	sp|Q96ID5|IGS21_HUMAN Immunoglobulin superfamily member 21 OS=Homo sapiens GN=IGSF21 PE=2 SV=1	1	1	51.835	467	0	0	0	0	0	0	0	0	0	0	0	0	0	0	0	0	0	0	0	0	0	0	0	0	0	0	0	0	0	0	0	0	0	0	0	0	0	0	0	0	0	21582000
Q96PD5;Q96PD5-2	N-acetylmuramoyl-L-alanine amidase	PGLYRP2	sp|Q96PD5|PGRP2_HUMAN N-acetylmuramoyl-L-alanine amidase OS=Homo sapiens GN=PGLYRP2 PE=1 SV=1;sp|Q96PD5-2|PGRP2_HUMAN Isoform 2 of N-acetylmuramoyl-L-alanine amidase OS=Homo sapiens GN=PGLYRP2	2	3	62.216	576	14626000	2518800	2790600	16857000	2047600	1731300	2990500	2967100	10078000	2495000	3431100	3051300	2776000	2189400	0	0	2557300	1317900	1179900	2928100	1574600	1272100	0	1457300	3773900	4956900	1533000	0	2531600	818880	13779000	0	0	1198900	2783900	1244500	1957300	1319000	0	0	1010300	1363100
Q9C0D2;Q9C0D2-3	Centrosomal protein of 295 kDa	CEP295	sp|Q9C0D2|K1731_HUMAN Centrosomal protein KIAA1731 OS=Homo sapiens GN=KIAA1731 PE=2 SV=4;sp|Q9C0D2-3|K1731_HUMAN Isoform 3 of Centrosomal protein KIAA1731 OS=Homo sapiens GN=KIAA1731	2	1	295.17	2601	0	0	0	0	0	0	0	0	0	0	0	0	0	0	0	0	0	0	0	87731000	0	0	0	0	0	13478000	0	11928000	0	0	0	0	0	0	0	0	0	0	45335000	0	0	0
Q9H0H0	Integrator complex subunit 2	INTS2	sp|Q9H0H0|INT2_HUMAN Integrator complex subunit 2 OS=Homo sapiens GN=INTS2 PE=1 SV=2	1	1	134.32	1204	0	0	0	0	0	0	0	0	0	0	0	0	0	0	0	0	0	0	0	0	0	0	0	0	0	0	0	0	0	0	0	0	0	0	0	0	0	0	0	0	0	17952000
Q9ULM3	YEATS domain-containing protein 2	YEATS2	sp|Q9ULM3|YETS2_HUMAN YEATS domain-containing protein 2 OS=Homo sapiens GN=YEATS2 PE=1 SV=2	1	1	150.78	1422	0	22926000	44845000	208610000	249910000	25747000	0	0	89425000	0	66603000	32626000	0	48838000	98513000	0	241300000	9883500	79147000	66948000	0	236670000	9053400	49603000	48402000	0	0	0	72228000	124040000	89544000	0	81186000	503830000	43629000	138210000	89498000	64364000	0	51409000	154350000	0
Q9UM11-3;Q9UM11-2;Q9UM11	Fizzy-related protein homolog	FZR1	sp|Q9UM11-3|FZR_HUMAN Isoform 3 of Fizzy-related protein homolog OS=Homo sapiens GN=FZR1;sp|Q9UM11-2|FZR_HUMAN Isoform 2 of Fizzy-related protein homolog OS=Homo sapiens GN=FZR1;sp|Q9UM11|FZR_HUMAN Fizzy-related protein homolog OS=Homo sapiens GN=FZR1 PE=1	3	1	44.873	404	0	0	0	0	0	0	0	0	0	0	0	0	0	0	0	0	0	0	0	0	0	0	0	0	0	0	0	0	0	0	0	0	0	0	0	0	0	0	0	0	0	0
Q9Y2K3	Myosin-15	MYH15	sp|Q9Y2K3|MYH15_HUMAN Myosin-15 OS=Homo sapiens GN=MYH15 PE=1 SV=5	1	1	224.62	1946	13758000	46561000	62642000	64566000	110470000	40622000	6263900	7257900	6217700	0	8468700	6387700	3466800	10954000	0	49165000	31295000	67567000	24532000	19273000	6476000	11744000	32735000	15739000	52365000	39950000	40274000	16671000	102140000	61625000	727680	20757000	0	16166000	6373100	31179000	30961000	35977000	21159000	9309500	52007000	6019900

## Sheet: S2_Results of DIA analysis 
Name	Full Name	GeneName	Peptide Count	1-A Normalized FileArea(s)	2-A Normalized FileArea(s)	3-A Normalized FileArea(s)	4-A Normalized FileArea(s)	5-A Normalized FileArea(s)	6-A Normalized FileArea(s)	7-A Normalized FileArea(s)	1-B Normalized FileArea(s)	2-B Normalized FileArea(s)	3-B Normalized FileArea(s)	4-B Normalized FileArea(s)	5-B Normalized FileArea(s)	6-B Normalized FileArea(s)	7-B Normalized FileArea(s)	1-C Normalized FileArea(s)	2-C Normalized FileArea(s)	3-C Normalized FileArea(s)	4-C Normalized FileArea(s)	5-C Normalized FileArea(s)	6-C Normalized FileArea(s)	7-C Normalized FileArea(s)	1-D Normalized FileArea(s)	2-D Normalized FileArea(s)	3-D Normalized FileArea(s)	4-D Normalized FileArea(s)	5-D Normalized FileArea(s)	6-D Normalized FileArea(s)	7-D Normalized FileArea(s)	1-E Normalized FileArea(s)	2-E Normalized FileArea(s)	3-E Normalized FileArea(s)	4-E Normalized FileArea(s)	5-E Normalized FileArea(s)	6-E Normalized FileArea(s)	7-E Normalized FileArea(s)	1-F Normalized FileArea(s)	2-F Normalized FileArea(s)	3-F Normalized FileArea(s)	4-F Normalized FileArea(s)	5-F Normalized FileArea(s)	6-F Normalized FileArea(s)	7-F Normalized FileArea(s)
P01861	sp|P01861|IGHG4_HUMAN Ig gamma-4 chain C region OS=Homo sapiens GN=IGHG4 PE=1 SV=1	IGHG4	3	99553048	408480512	78699312	257428704	120514200	52469340	730483904	278373888	313346592	500700512	328177088	137970096	116769296	946325696	587259328	363398912	162457296	358861792	104287904	1327112	815714496	134220304	219940192	624820480	241625904	167475392	96022864	64318620	327125792	263518800	292819712	301869792	135161696	41773248	106173200	849996672	90351048	915758016	393720800	368956192	110209296	133269104
P13645	sp|P13645|K1C10_HUMAN Keratin, type I cytoskeletal 10 OS=Homo sapiens GN=KRT10 PE=1 SV=6	KRT10	3	42203140	52333080	180624000	317471616	343524192	142948400	383058400	291452416	155723296	207217792	451665216	384479712	400791296	311313088	157292800	308751808	139781104	543644224	365635488	11427490	157623008	74244088	52218860	122235504	286571488	105665200	561632384	406590496	418629888	179232992	186639392	445549184	377316800	246926400	376353408	431282688	29618860	212262704	325010592	619828608	475431904	353174688
P35908	sp|P35908|K22E_HUMAN Keratin, type II cytoskeletal 2 epidermal OS=Homo sapiens GN=KRT2 PE=1 SV=2	KRT2	3	22502710	75496440	108978800	243750096	129616200	151797504	172891200	119489600	143821408	211370800	676882304	86178768	291411200	143385792	168846496	140756192	253684000	134028400	83140544	14038980	826815680	160758800	213793696	391213600	219345504	247914400	185126800	419457984	252778304	135818800	143910704	246547504	268213200	490783808	112731000	297759712	36083872	20082230	237360496	216004704	395965792	164357408
Q01546	sp|Q01546|K22O_HUMAN Keratin, type II cytoskeletal 2 oral OS=Homo sapiens GN=KRT76 PE=1 SV=2	KRT76	3	18754250	34212152	12372130	6658571	3717154	3413883	4899716	4949889	22361480	6674354	3119576	5990537	5484352	4351844	15761940	15727770	2863646	3743916	10054620	2170748	14169670	5992013	33041530	4037837	2671110	14929450	6521675	12614930	12509020	17855630	5393238	4295580	4042147	9369824	5186435	17136390	16661000	33481400	9345635	36094940	12953130	10890440
P0CG05	sp|P0CG05|LAC2_HUMAN Ig lambda-2 chain C regions OS=Homo sapiens GN=IGLC2 PE=1 SV=1	IGLC2	3	64723032	169083504	316724416	386257888	1144365056	516501792	346467584	252392704	357840288	872406208	475224608	1580423936	456367904	651993216	141282304	444689408	285443392	328108896	715339520	1740375	305321312	195013504	487984992	696888128	126523600	1319378944	728676608	646461824	318008512	465485600	657224384	548904192	1095864064	385299008	474896384	196935904	55777680	348137504	365009600	1157024000	291652800	476547200
P0CG06	sp|P0CG06|LAC3_HUMAN Ig lambda-3 chain C regions OS=Homo sapiens GN=IGLC3 PE=1 SV=1	IGLC3	3	64723032	169083504	316724416	386257888	1144365056	516501792	346467584	252392704	357840288	872406208	475224608	1580423936	456367904	651993216	141282304	444689408	285443392	328108896	715339520	1740375	305321312	195013504	487984992	696888128	126523600	1319378944	728676608	646461824	318008512	465485600	657224384	548904192	1095864064	385299008	474896384	196935904	55777680	348137504	365009600	1157024000	291652800	476547200
P04264	sp|P04264|K2C1_HUMAN Keratin, type II cytoskeletal 1 OS=Homo sapiens GN=KRT1 PE=1 SV=6	KRT1	3	28600040	157159200	120941400	637876608	603215232	274007392	615175168	518223104	262403392	479896608	158005600	186692000	467836096	379461792	319928800	789388224	284079616	311274816	237580896	20638090	267322000	165977104	445062688	219305296	477883104	168060704	271788000	317352512	526125600	871940288	278214592	261068192	826046784	1384851968	488062304	325959808	70595368	143948400	787798912	3821094912	1037128000	572188224
H0YGH4	tr|H0YGH4|H0YGH4_HUMAN Alpha-2-macroglobulin OS=Homo sapiens GN=A2M PE=4 SV=1	A2M	3	2704756992	2765249024	101519904	601068032	435915584	447791904	2908252928	774255424	868948928	634038208	701090688	548692992	1242436992	861265216	1227106048	1686948992	421380800	759712192	1004390016	18676240	1154104960	255776096	1040222016	1026801024	297084288	616700928	382077504	247153696	629506304	803482496	654394304	810553728	636746816	475100992	550453824	2345937920	3499207936	3579896064	1219449984	678874880	986066176	469549312
P02787	sp|P02787|TRFE_HUMAN Serotransferrin OS=Homo sapiens GN=TF PE=1 SV=3	TF	3	15868640	17673580544	13889760256	12451279872	52679819264	61824561152	21351950336	16001640448	22398990336	25747249152	33933879296	60490149888	33129359360	30539010048	6375782912	33546889216	13546019840	16649310208	9112923136	6188639	10939849728	7671877120	27015309312	25666549760	16358779904	44957151232	30505150464	27762520064	11310229504	18801649664	14815410176	19623370752	38051549184	26435610624	41318600704	15174989824	68014848	69269288	16669290496	22037989376	16790859776	38315409408
E7EQV7	tr|E7EQV7|E7EQV7_HUMAN Keratin 6C OS=Homo sapiens GN=KRT6C PE=3 SV=2		3	1088418944	145124992	374361792	304769600	267721504	56516540	103468400	180802304	295273216	198220608	106513000	323059104	134785296	146539600	165264896	170814000	274244192	139937504	157617408	16655360	141276704	152501296	211960704	291718688	145990000	384490208	187345200	192099600	137113696	236591008	97580368	315032288	218418496	150939392	388667488	244167808	2306199040	73386328	265284192	931469376	129049400	182969792
P02538	sp|P02538|K2C6A_HUMAN Keratin, type II cytoskeletal 6A OS=Homo sapiens GN=KRT6A PE=1 SV=3	KRT6A	3	271327904	124499400	388842912	428266592	474457088	87206632	246576608	255625200	341142496	320403584	182709104	574215488	255211600	188930704	207151104	470616096	112556496	180769792	300718400	16655360	187124800	187876192	335156704	336257792	256608304	408702016	251640992	201862304	311880384	325921312	110087600	421617600	383632512	236188800	488488000	253688704	71719400	29534610	341545696	688112384	140137200	231106096
P04259	sp|P04259|K2C6B_HUMAN Keratin, type II cytoskeletal 6B OS=Homo sapiens GN=KRT6B PE=1 SV=5	KRT6B	3	1096158976	154209600	375671808	469420192	116557296	83718112	389569312	414578496	428478784	421632192	95601200	121680496	268156800	257921904	161302592	382311808	338353216	167379104	242536800	21757450	103383800	158360496	490684992	253392896	381930304	134426800	162425904	156896304	215734208	927971520	143245504	302764608	548561088	218015808	354780288	300076800	2310170880	80901632	460198304	1723442944	239544192	256980992
P13647	sp|P13647|K2C5_HUMAN Keratin, type II cytoskeletal 5 OS=Homo sapiens GN=KRT5 PE=1 SV=3	KRT5	3	25340740	68704520	43416580	185753296	286075008	48888808	86863264	179498000	61012208	65670960	85756032	336550496	128191000	120349000	125435400	94409440	36358460	81753680	157763200	8894161	191818400	100014400	98659840	136222000	82548496	303984992	110575696	210224192	173406704	35630640	76796864	124246096	191172896	118246800	374099488	78131376	26598490	46109620	72756064	985368384	99600384	108834400
H0YLA9	tr|H0YLA9|H0YLA9_HUMAN Uncharacterized protein OS=Homo sapiens PE=4 SV=1		3	27397170	40980488	24670360	40754060	36283312	22134290	52348328	48934780	25122010	40310288	43662792	37869200	34628900	19859130	47242128	26545450	24556190	21325730	56709552	3631589	32496050	35089848	38755440	49136792	25571790	46485520	21923640	35376008	38566580	14909120	26870260	43625060	29057810	27084190	29103600	37003168	35209780	41736780	28047430	31939130	23971980	21057150
P01024	sp|P01024|CO3_HUMAN Complement C3 OS=Homo sapiens GN=C3 PE=1 SV=2	C3	3	611394816	2423680000	2579826944	3759993088	601933696	1032340992	972524480	1464030976	1942329984	2642082048	4450613760	599887808	756889728	608858816	2095456000	2781654016	1149086976	2998856960	643392192	4046341	581988672	159096704	2276100096	2514989056	3559013888	847806528	302904384	289492800	3194023936	1686258944	1172707968	4095951104	867937024	802850880	817946816	5232500224	42884380	89596488	6340703232	571535616	1289448960	943269184
P02652	sp|P02652|APOA2_HUMAN Apolipoprotein A-II OS=Homo sapiens GN=APOA2 PE=1 SV=1	APOA2	3	4940784	612592320	268335296	389895616	548231680	228810800	341426592	306994208	407822016	154414704	375339808	496498304	160404608	113347504	110961000	546817920	201975904	181695104	285884416	0	111094704	38198760	454798592	353380896	385081408	573677568	77902440	135736192	383551616	436544288	101809104	513848288	336866304	86968808	409113984	286949408	126677200	10568470	108648000	444539712	55618140	102140200
P01860	sp|P01860|IGHG3_HUMAN Ig gamma-3 chain C region OS=Homo sapiens GN=IGHG3 PE=1 SV=2	IGHG3	3	88379392	594001984	113507400	498663008	163646208	157937200	1569047040	418067392	688647104	989578880	837968192	260561296	627526976	1364020992	1082557056	876177024	273983200	1185586944	887432320	99567272	1244285056	135813792	404369504	933479680	729438784	285485600	124951200	70933920	630676672	612658176	495996192	765503104	398935616	152810496	206377600	1876327040	49912048	640160512	1654830976	432329696	352024896	257577696
P02647	sp|P02647|APOA1_HUMAN Apolipoprotein A-I OS=Homo sapiens GN=APOA1 PE=1 SV=1	APOA1	3	247049200	55853080	277149504	552798976	987491200	310291008	438432800	602822080	619374784	574726528	343384512	814039680	375977504	639543168	414283104	521862208	301768288	511223392	900896320	17051300	580176192	196764800	510515104	616144768	750296128	992531328	357548000	593911296	679076288	548406784	466722400	913678016	647542016	324888288	960675776	743804288	187191200	556042368	648138880	1553857024	562044224	774627968
B9A064	sp|B9A064|IGLL5_HUMAN Immunoglobulin lambda-like polypeptide 5 OS=Homo sapiens GN=IGLL5 PE=2 SV=2	IGLL5	3	69763032	216230400	342145216	388587296	829299968	678199296	339537504	231305296	314554208	768501888	465243104	1132939008	619436480	584829376	131296000	428728992	283062496	350832704	711869568	27449300	285073696	245768400	467209216	640543616	144133200	1047780992	761223296	459019104	319055200	433861088	571455104	540155520	783114688	465092896	356383392	269723104	66996872	398731200	462297312	717752832	355142016	463856000
P0CF74	sp|P0CF74|LAC6_HUMAN Ig lambda-6 chain C region OS=Homo sapiens GN=IGLC6 PE=4 SV=1	IGLC6	3	34305520	165644192	85734336	154995808	857152576	255913200	229728000	213863600	146228496	339342784	309755584	1266878976	280726688	456540608	89390864	212912000	127347696	181814096	777812224	1846698	314816384	95003664	208463200	315231488	157690496	1001115008	244660800	483565408	137807008	175312496	226364896	282335616	739788224	203429296	478150016	131144896	52970860	343071904	170306704	791347520	135910208	271625696
F8WC57	tr|F8WC57|F8WC57_HUMAN Transferrin OS=Homo sapiens GN=TF PE=4 SV=1	TF	3	66430160	74608552	71990312	74548440	357453696	389437600	104771800	70813200	66724608	194315600	233012800	367513696	178884896	221098000	28975880	139206496	85866176	109792000	285249792	3986214	38382432	13298820	118400600	142310496	87709680	241790000	138661904	140458896	55160392	113573800	83404288	108535200	247840992	177509408	236645904	72981752	159978400	35990088	144459008	113983904	123411200	211204096
P01714	sp|P01714|LV301_HUMAN Ig lambda chain V-III region SH OS=Homo sapiens PE=1 SV=1		2	9739230	8775714	38157808	22689630	21095840	31205930	8923275	16216370	8947694	58139528	22914640	28261640	37125160	26279800	15011190	9267884	69979488	25396610	8998882	3655620	16383420	19313420	12563580	47867320	45965420	27690380	42690540	25683240	26490830	7541033	54451500	35842952	27346440	33550750	21218640	25986310	10946120	40384360	24299740	29352830	25387420	21100220
P02768	sp|P02768|ALBU_HUMAN Serum albumin OS=Homo sapiens GN=ALB PE=1 SV=2	ALB	3	15964460032	98854993920	108745097216	46445858816	13297070080	26731509760	35195740160	27141189632	102988996608	23048970240	28240629760	20405569536	33064030208	19749609472	38571978752	90354343936	24470999040	35098148864	33593499648	24114580	6884198912	32590309376	82843475968	42265731072	40843440128	12794840064	11157860352	14882469888	37834539008	78126260224	22123909120	27644010496	21229340672	32849989632	21409800192	66387390464	51663958016	5417362944	59786510336	24989569024	20018530304	25339000832
P00747	sp|P00747|PLMN_HUMAN Plasminogen OS=Homo sapiens GN=PLG PE=1 SV=2	PLG	3	60639208	106463296	69949560	69577904	153560800	92398992	86651856	105383800	60885180	65605860	61226220	104468304	115154200	87682632	58310900	101520600	88626872	67490920	34812928	3189687	73581712	147394592	96144152	73522128	78766080	95927344	89461968	183001904	52123580	54039520	59672600	73365632	80102960	172627008	79158432	66762008	69898552	55721820	70468848	62012672	63040180	102762200
P35527	sp|P35527|K1C9_HUMAN Keratin, type I cytoskeletal 9 OS=Homo sapiens GN=KRT9 PE=1 SV=3	KRT9	3	84956176	43998328	178621600	378605600	445817504	132865800	145124704	102976400	184607808	170362800	98599824	180742496	99963512	123906304	140828992	360976512	190547904	134043600	41369608	3923126	71591128	156873296	92517584	71774952	118995600	56182440	464082496	395170400	240640496	185085792	167549408	218005104	251027600	816364992	188196096	85733112	112934400	34689620	221432000	3860233984	819673216	214151904
P60709	sp|P60709|ACTB_HUMAN Actin, cytoplasmic 1 OS=Homo sapiens GN=ACTB PE=1 SV=1	ACTB	2	44424272	24334370	10911190	6958719	50655480	60365160	13619530	32623790	11286450	7722025	46367460	15351890	17141770	49842380	7897623	10469370	3872441	8852551	18237040	13132480	6155982	28924880	53426440	11810970	5395176	80366152	48875060	65661660	10926250	7859266	5966314	96763664	9356899	10816090	56224860	30444250	73069280	34951272	8932318	9641536	6056208	9601060
P68133	sp|P68133|ACTS_HUMAN Actin, alpha skeletal muscle OS=Homo sapiens GN=ACTA1 PE=1 SV=1	ACTA1	3	42497060	13198970	4763109	4769312	45476620	7896781	11311880	27182120	9147652	3749886	6735358	7681550	13023590	47910440	4978804	8704728	2581605	4070304	17435020	2633332	5695179	10039760	3727488	4331570	3209595	41016180	45723640	59375780	4482332	5918988	2536456	93121432	6304863	8655738	51036160	3729444	77887152	28994700	6230136	4550955	3264063	6482576
Q562R1	sp|Q562R1|ACTBL_HUMAN Beta-actin-like protein 2 OS=Homo sapiens GN=ACTBL2 PE=1 SV=2	ACTBL2	3	2262840	3904477	2524135	1184000	2161287	2952285	2611754	1155865	2567125	1382087	1951008	1666999	8153272	2094782	1476908	2201108	305869	1142104	5167642	534412	2619075	3180245	1460308	592601	2091984	5971240	2821063	2343760	1633318	650319	1248163	1248665	1953594	2804943	1927846	899918	12112540	3099127	3137421	1361670	1305972	2993766
P00738	sp|P00738|HPT_HUMAN Haptoglobin OS=Homo sapiens GN=HP PE=1 SV=1	HP	3	150395296	1846964992	2804857088	5859554816	11201000448	4781629952	4561481216	1835480064	4013762048	4789441024	9113725952	14698030080	7566830080	12352700416	2104731008	2586255104	717214528	9694153728	24383289344	3965910	10994820096	187687392	3418219008	7040024064	6415072256	16685230080	8314526208	6372119040	2196579072	3400760064	3921754880	6297734144	13808029696	4479152128	13183299584	3685146880	202629104	519747200	7888847872	12020160512	4806160896	11329519616
P00739	sp|P00739|HPTR_HUMAN Haptoglobin-related protein OS=Homo sapiens GN=HPR PE=1 SV=2	HPR	3	395790592	214006704	2629916928	6347729920	11412580352	4752508928	3840002048	1884903040	5050399232	4055953920	10616250368	13434909696	5669144064	6864626176	1460866048	2669504000	1243587968	4651973120	15414129664	1868367	4902419968	86819088	2977305088	6341907968	4888794112	14871940096	10300949504	5600648192	1574428032	4227031040	3943128064	6010316800	9140958208	4652982784	8046171136	3071802112	150131008	718985920	5255171072	13407909888	4253810944	6861751808
P01834	sp|P01834|IGKC_HUMAN Ig kappa chain C region OS=Homo sapiens GN=IGKC PE=1 SV=1	IGKC	3	103710600	317958208	190975904	263172400	1129069952	966659584	516041504	562179008	379654016	891265920	499874112	1981659008	1291472000	1180827008	274965184	480004000	544184384	315511200	3071873024	6154297	907053184	214485600	394523200	771547776	335166784	1597117056	1870589952	1162264064	458700096	379786112	547385024	578741120	1441115008	1045366976	1178039040	313333408	139786304	919529728	316465600	2398785024	743145984	760300032
P06313	sp|P06313|KV403_HUMAN Ig kappa chain V-IV region JI OS=Homo sapiens PE=4 SV=1		3	22660210	63035180	7031644	7075042	17236860	9357847	13751160	21421090	6623421	4441130	17357830	19969070	9387093	12193540	6067454	12815780	6895458	8878089	5081750	9022413	8604029	21168100	16419750	6251126	4975444	17738110	11371740	34784700	8470275	12204170	7102367	7798932	12695220	13786480	16139170	7110422	10259210	9487459	6277430	7072074	10268060	10356730
P15169	sp|P15169|CBPN_HUMAN Carboxypeptidase N catalytic chain OS=Homo sapiens GN=CPN1 PE=1 SV=1	CPN1	3	15669080	56945880	46979680	36909568	14594860	10937640	20062060	3946284	83848256	68713160	32792020	29743640	15969400	18078680	22183880	34512120	17283300	26868110	11797040	117433904	8017011	16585580	28965060	71807552	56831128	12188040	11409480	9352205	31598920	55932632	47968320	46090700	33499620	9766746	23746110	30353450	37441320	90771936	81132096	35070792	15939960	36555420
H0YI76	tr|H0YI76|H0YI76_HUMAN Keratin 5 (Fragment) OS=Homo sapiens GN=KRT5 PE=4 SV=1	KRT5	3	15671810	6171094	3060346	15045630	25503140	3058217	2696406	6690806	6598787	12046070	8839242	43136360	9974212	16420980	4221339	4250855	4493032	2606501	109714496	4578314	69482960	10750360	10500990	20107290	2083970	5230658	8386640	53901000	2725560	1641477	3199720	10222760	3768948	13324090	18753890	17512630	3946434	18312980	7119470	32104660	7515252	12356690
P00918	sp|P00918|CAH2_HUMAN Carbonic anhydrase 2 OS=Homo sapiens GN=CA2 PE=1 SV=2	CA2	2	1435353	4463115	3062723	9055523	48836472	41503040	8446011	12586500	9196490	19705880	39067880	54464712	10571300	15456130	3150410	15599240	7784689	14175120	31787300	0	6437613	86397.1	9168294	10604710	16515860	32240100	8466710	15865540	5457638	4421476	9092287	16337160	30345520	11914220	24246640	9135845	2455385	16486010	18970510	22139850	14637480	18503630
P00915	sp|P00915|CAH1_HUMAN Carbonic anhydrase 1 OS=Homo sapiens GN=CA1 PE=1 SV=2	CA1	3	49581540	63326960	34870768	46330860	57340472	137388000	71976880	25433760	46853040	49622440	55241860	51010080	96798480	74900816	23968140	73066064	36830380	51896632	19272360	0	52894832	42848640	50221440	35216140	70837840	43925280	108886096	45710060	45569020	27114520	39260512	44893860	71150232	91227936	66278568	45446328	5727775	8528928	42464300	82983664	52841808	69934656
P01598	sp|P01598|KV106_HUMAN Ig kappa chain V-I region EU OS=Homo sapiens PE=1 SV=1		1	6652.73	10568140	394022	0	472135	657514	159317	0	2116057	1310484	402508	166854	49695.2	326006	500456	877920	444194	179204	1678059	0	1014761	1572124	964578	1177213	339482	372525	603946	489986	0	637961	406332	401414	293692	484168	547239	701627	5958485	19881880	394218	612368	0	908566
P01602	sp|P01602|KV110_HUMAN Ig kappa chain V-I region HK102 (Fragment) OS=Homo sapiens GN=IGKV1-5 PE=4 SV=1	IGKV1-5	1	6652.73	10568140	394022	0	472135	657514	159317	0	2116057	1310484	402508	166854	49695.2	326006	500456	877920	444194	179204	1678059	0	1014761	1572124	964578	1177213	339482	372525	603946	489986	0	637961	406332	401414	293692	484168	547239	701627	5958485	19881880	394218	612368	0	908566
B4E1Z4	tr|B4E1Z4|B4E1Z4_HUMAN Complement factor B OS=Homo sapiens GN=CFB PE=2 SV=1	CFB	3	114044600	123975200	211904704	114715800	173904096	111658000	87779584	136308704	130782000	116121400	221062704	196363904	74670360	100953696	112102200	121882896	87484832	99475288	90875664	3214449	122881696	157495904	189182800	128228000	135404704	159410592	59481112	43737040	88472072	186034496	161658208	86174128	187162800	119206800	157638800	125647904	85535752	54672780	125868800	159002592	118730600	151748304
P01857	sp|P01857|IGHG1_HUMAN Ig gamma-1 chain C region OS=Homo sapiens GN=IGHG1 PE=1 SV=1	IGHG1	3	23202800	762675520	105921200	611844480	111428200	150683600	2053598976	434778592	878534400	949556672	979233216	192874592	597758016	901416512	1159928064	1069636992	224279904	1446770048	884238592	105791696	858860800	92925744	444272896	833076928	789506688	195414704	116241600	50211128	519327104	852217216	437273984	844489024	321025600	143440304	142049792	2018343040	37668808	439254688	1947608064	359087392	382933696	175411104
P08779	sp|P08779|K1C16_HUMAN Keratin, type I cytoskeletal 16 OS=Homo sapiens GN=KRT16 PE=1 SV=4	KRT16	3	49795712	26314460	55833272	76171872	74794872	30696970	52433648	72015424	66870392	59570432	98794080	71423840	50198248	86564384	66597280	25489480	34135500	101263800	102026000	16391.9	89026336	8532610	49572020	94566656	102199000	89750752	51849820	52260740	64931128	82505296	70716240	84445752	45371008	45823512	40566408	118793600	32365900	184990496	76235376	95894960	74707760	60108328
F5H7G1	tr|F5H7G1|F5H7G1_HUMAN Complement component 8, beta polypeptide OS=Homo sapiens GN=C8B PE=4 SV=1	C8B	3	2201753	1230633	10302830	18789060	8324969	16364730	3997386	9608560	9633530	16214460	17229190	8330526	12196170	4472877	7857132	10681860	8226660	15954670	7298309	788024	14591960	6994415	4714802	13959130	27416540	755398	4321252	6936596	15615800	9209410	12467490	23291460	7554706	13731330	8740356	9406089	1540174	1454900	17816320	7483173	18707370	8698123
P02533	sp|P02533|K1C14_HUMAN Keratin, type I cytoskeletal 14 OS=Homo sapiens GN=KRT14 PE=1 SV=4	KRT14	3	17968340	7041863	78899960	162267904	327683008	130561200	140765296	89104976	116503200	195736000	230218800	333585216	213170704	141563392	88114192	119006304	93206200	177725200	386553600	3384816	178590304	16261990	79385672	166668496	149154704	302042496	160341296	116048600	97444992	73054808	93535328	153186896	261127104	113929104	225234208	180236496	29974100	10780800	198360992	246734704	155662304	186870800
F5GWP8	tr|F5GWP8|F5GWP8_HUMAN Junction plakoglobin OS=Homo sapiens GN=JUP PE=3 SV=1	JUP	3	15293580	22542890	46925820	156390208	356048896	163483504	153344896	98933000	88019400	200143600	243465600	356786816	227725600	156988608	68073248	118975600	72039320	177063008	407612512	3384816	177242496	11605390	67399952	157140400	127127504	316701696	140981504	129339504	88492048	72118232	93265520	150159200	271719616	119124096	244702592	181104608	25321210	6954783	187560304	246080496	157610304	207075008
Q04695	sp|Q04695|K1C17_HUMAN Keratin, type I cytoskeletal 17 OS=Homo sapiens GN=KRT17 PE=1 SV=2	KRT17	3	11161560	5423268	40556952	144993792	321769088	113450200	129932496	85490152	68108528	170200992	223309408	329909312	202840192	133971000	61061320	98179832	72223648	167041200	384379904	3384816	190642304	4950835	52871088	146690704	110282800	297385312	115150400	137423200	78978976	49191432	75953776	131380096	250315296	99220384	216535104	180162000	13818800	5225464	176218000	256618800	176398208	182848192
P06733	sp|P06733|ENOA_HUMAN Alpha-enolase OS=Homo sapiens GN=ENO1 PE=1 SV=2	ENO1	1	0	1256504	25593910	62556952	175324704	59491200	331695008	63619980	95472176	101716600	32573000	179147392	255171904	130492496	42590920	129820000	26833770	90817528	699863872	0	207673792	2041773	20666640	86799568	202077408	42772660	67140912	50510208	86586112	111011800	44814500	87450720	163754208	124624800	131812400	56005352	3311577	7351665	147389600	159601200	139936704	92844736
P54108	sp|P54108|CRIS3_HUMAN Cysteine-rich secretory protein 3 OS=Homo sapiens GN=CRISP3 PE=1 SV=1	CRISP3	2	1124458	8735831	1587767	4570561	2167440	3708127	1060590	1461574	7070282	5144974	406911	119123	1275123	390317	1506477	3460559	734129	1133912	1105034	463268	102511	3452937	1889324	759254	2332793	1985553	4908700	319236	3693038	2469732	2877187	4719292	1554966	824267	1375105	1014364	2509720	1713712	2300748	6138964	1040825	1262458
P01604	sp|P01604|KV112_HUMAN Ig kappa chain V-I region Kue OS=Homo sapiens PE=1 SV=1		1	13024690	4774484	5835301	1939289	5624380	5190151	6970036	4235059	5234771	2113175	11381450	8791342	3838033	2425840	706641	7319765	16517480	1853648	5300185	955592	4765663	1332136	6447229	170654	463796	5390832	606351	1463960	647508	1265490	1537145	2506048	6068270	3794544	3302440	9760691	5668491	2050013	2309146	3750921	3460361	2785551
P01871	sp|P01871|IGHM_HUMAN Ig mu chain C region OS=Homo sapiens GN=IGHM PE=1 SV=3	IGHM	3	55909872	262263808	532438400	641069568	234208000	617931584	140247600	250798000	192206592	616259392	1009494016	210863104	599210112	218083008	277095808	323841792	364345312	790767872	173194096	2891246	243654208	165918592	310198496	1031382016	688638528	259244704	431032800	312917504	178310896	156779808	566507520	926661888	262060704	505225984	333016800	320772992	106904200	534519392	694681216	212046800	625260608	382440288
Q8IUK7	tr|Q8IUK7|Q8IUK7_HUMAN ALB protein OS=Homo sapiens GN=ALB PE=2 SV=1		3	15964460032	98854993920	108745097216	46445858816	13297070080	26731509760	35195740160	27141189632	102988996608	23048970240	28240629760	20405569536	33064030208	19749609472	38571978752	90354343936	24470999040	35098148864	33593499648	24114580	6884198912	32590309376	82843475968	42265731072	40843440128	12794840064	11157860352	14882469888	37834539008	78126260224	22123909120	27644010496	21229340672	32849989632	21409800192	66387390464	51663958016	5417362944	59786510336	24989569024	20018530304	25339000832
P02042	sp|P02042|HBD_HUMAN Hemoglobin subunit delta OS=Homo sapiens GN=HBD PE=1 SV=2	HBD	3	258800992	29270390	278144512	580253312	136741104	63672608	130839600	49340940	406960000	100762400	1413863040	137292992	317957600	137375904	48618140	156791296	59930272	94606272	126876496	39039900	1038942016	36475792	138600192	1743870976	274343008	191675808	96067824	325094208	384034112	254210896	104727600	100915000	343894208	437359712	127490304	4542046208	10179260	47528680	317443200	74384800	94351616	101074000
P68871	sp|P68871|HBB_HUMAN Hemoglobin subunit beta OS=Homo sapiens GN=HBB PE=1 SV=2	HBB	3	375239712	267847296	586504384	1154626048	367809792	369598912	510461312	270573088	693003328	335958112	4528350208	387152288	1347963008	675904768	317672512	388416992	257499600	258947392	315764000	24784830	4642305024	98406792	569122176	4602426880	634780032	393599904	398446016	1837917952	1007892992	631573824	274231904	645825728	1094596992	1379246976	430353600	10165359616	115189600	93489824	589140224	269620800	409906112	280414688
P01859	sp|P01859|IGHG2_HUMAN Ig gamma-2 chain C region OS=Homo sapiens GN=IGHG2 PE=1 SV=2	IGHG2	3	253398000	570618304	288706816	667026816	632525568	405917088	1050921984	512426816	549864896	953367808	602692928	469934592	583119296	1238560000	990985472	693326720	387397792	551637504	382429888	8452846	1205427968	574167168	592637824	882089472	545433280	524686784	507137216	284842816	868579584	628336384	716461696	795865408	554516416	364868896	522883392	1453768960	190173696	916923520	768080320	856862912	533277792	473143488
P69905	sp|P69905|HBA_HUMAN Hemoglobin subunit alpha OS=Homo sapiens GN=HBA1 PE=1 SV=2	HBA1;	3	1104749056	291101888	1560507008	2109533056	828694720	472608096	994869824	486970816	2100050048	946081472	17030530048	846428480	2857585920	1307170048	640216512	1576272000	615006272	666793280	1062334976	539739	8259569152	79751456	1761940992	10439810048	1424398976	3421897984	811892672	3688519936	2372118016	1562995968	632574016	2108894976	2817220096	3947674880	712277888	32328720384	36596880	28953770	1272403968	221134096	990191232	374316608
H0YN30	tr|H0YN30|H0YN30_HUMAN Uncharacterized protein OS=Homo sapiens PE=4 SV=1		1	1485389	1468500	2100230	1963601	1732631	1867278	2280110	1699895	2511931	3719382	1065269	3055638	2169699	536429	6831255	6279260	2432962	4483098	262538	1586353	970254	969731	2181034	3463519	6166535	1787524	2811526	2516626	3363635	3053212	5245105	2747862	2081524	1144182	3110866	1915983	2394591	725093	3791892	1404138	2227816	3146055
Q86YZ3	sp|Q86YZ3|HORN_HUMAN Hornerin OS=Homo sapiens GN=HRNR PE=1 SV=2	HRNR	3	857517	6907828	2666095	1252970	3689651	1832687	7458627	1411424	4313174	3127247	4154759	3778318	2331482	4040423	1617435	6780312	1418506	3796222	8536747	0	6576505	4809989	6776569	6523530	2469913	1768802	2678101	3454521	4916413	5463769	4650833	4554511	6397427	4559530	1544691	10069720	1279747	2087377	1873928	11508470	1387038	3446395
C9JB55	tr|C9JB55|C9JB55_HUMAN Transferrin (Fragment) OS=Homo sapiens GN=TF PE=4 SV=1	TF	3	37863528	15581880320	13431400448	11716400128	49749241856	59535499264	20745480192	18469939200	22414569472	30448310272	31209900032	53205311488	30607140864	30451709952	7888379904	31004809216	14851970048	17117729792	9558881280	4275012	10652180480	6521027072	26154080256	32289280000	16243930112	41415950336	28273108992	27005560832	10997120000	19155460096	16636470272	18654150656	38587871232	27716460544	39548141568	16511500288	52041112	147742096	20562970624	17892229120	19192809472	40664989696
P01764	sp|P01764|HV303_HUMAN Ig heavy chain V-III region VH26 OS=Homo sapiens PE=1 SV=1		3	1981143	23905760	2602797	10530060	4681357	23646670	10243350	4435198	4182867	9314130	2787467	7377654	9066127	7233296	9061857	7600997	4274135	5027095	12140700	62600.6	7340923	2875198	4249775	6503915	8990323	9216372	7381470	2669562	7841888	3479714	6108300	9514306	5143803	5036048	8797057	3463684	2183867	28339220	7324217	8377106	7119152	9783955
P01765	sp|P01765|HV304_HUMAN Ig heavy chain V-III region TIL OS=Homo sapiens PE=1 SV=1		3	118202000	176429792	185645600	157227200	195887600	436844800	198424496	125605400	193201408	243653408	182950704	244942400	464913984	287675904	155875296	182307008	229313200	142834400	85607936	5127492	162179600	158954896	191160896	269802816	230355504	261124400	675142016	250749696	216855600	176108000	337112384	270831808	260237296	446680800	272856384	155103808	113615696	307321408	213207904	448991200	315865984	276909184
P01768	sp|P01768|HV307_HUMAN Ig heavy chain V-III region CAM OS=Homo sapiens PE=1 SV=1		3	27122840	51622000	22736130	53923020	105286000	116072200	58624420	51790152	31853220	52030288	86233696	124074800	97708512	103792400	46069860	38510040	40465832	52985920	62813568	8142958	111069296	33435230	45258312	54178500	58905168	81808200	77571240	72218208	74589584	21655350	34906780	66946980	69134896	77354288	83773352	41281992	44245300	74824000	39999980	48367640	47435180	82258464
P06702	sp|P06702|S10A9_HUMAN Protein S100-A9 OS=Homo sapiens GN=S100A9 PE=1 SV=1	S100A9	3	25367740	270124416	181554208	301714496	286690912	181584096	228809104	129930200	335092800	282309600	255700192	191600992	240951808	159705600	203912608	207825504	64026060	161739104	99986568	104363400	121307600	159693200	207526208	201975504	294451488	195267200	174781696	110527200	132675200	195921408	254489600	361620512	201836608	133528304	187869696	273722592	74067568	73824272	221956896	281371296	243757696	162539296
P13646	sp|P13646|K1C13_HUMAN Keratin, type I cytoskeletal 13 OS=Homo sapiens GN=KRT13 PE=1 SV=4	KRT13	3	15038350	8330693	38773540	87851112	158748496	14260600	75084064	9686353	51844848	108521000	22323090	211943600	16496720	130108000	19022810	87792552	42459080	84675288	181290800	399530	49232460	27710310	11125540	103017904	92710736	14988060	26798110	110998704	30844420	57122368	18469990	82041528	154952800	13724800	106609904	22798390	2170535	29974110	126823504	190357200	61717928	92309984
P04745	sp|P04745|AMY1_HUMAN Alpha-amylase 1 OS=Homo sapiens GN=AMY1A PE=1 SV=2	AMY1A	2	102983800	447052800	20268340	34268340	354707008	1172129024	344710208	180040608	20107560	355228992	62538500	441837408	1033939968	782747200	41820660	265143392	15894170	57415872	584960576	5232329	561585024	62784008	471295296	423501088	122812400	595098176	405332608	705557504	120959504	84258712	234795600	129013504	495112512	1356203008	729120512	168646896	179950800	1093136000	210040096	267656304	896431680	796418432
P01763	sp|P01763|HV302_HUMAN Ig heavy chain V-III region WEA OS=Homo sapiens PE=1 SV=1		3	68547912	65629920	44403128	56792752	36524700	54816848	71065056	25700610	76816784	47977512	21987100	33764448	41918888	38495032	34700120	60697488	31616800	19360060	62949448	1942869	35438808	33699088	110703200	65011912	17698340	31035450	45983880	37570500	33643580	71822704	40097632	66597340	44825280	33744232	39737048	37571520	41346952	74020400	37744420	47122600	33627700	50380872
P01766	sp|P01766|HV305_HUMAN Ig heavy chain V-III region BRO OS=Homo sapiens PE=1 SV=1		3	17635580	37051760	22839140	36917368	41475920	46021540	51118780	44373040	42826220	44945912	21387070	50975408	78943776	61014952	39121780	28619010	39940600	29180940	77822728	307896	64901912	39876968	59427720	50018560	23194610	44245980	71842304	80909504	40362912	37041000	57328140	30348870	48676512	82846240	47760128	17488550	23069520	62510920	35483820	54822840	71598336	52954740
P01767	sp|P01767|HV306_HUMAN Ig heavy chain V-III region BUT OS=Homo sapiens PE=1 SV=1		3	63819808	141792000	239720896	145377792	218651504	301637696	182741904	197403392	199929200	205674096	179350304	255651296	346214688	314720096	169433792	222454496	251623600	196011600	77579320	6198068	345636192	223286096	153794096	224246208	197444800	252335808	470284192	319313792	180426000	166768800	254342400	228474400	316313504	311995296	333350016	182000400	110956600	307188000	173613296	377130816	249130208	351472992
P01780	sp|P01780|HV319_HUMAN Ig heavy chain V-III region JON OS=Homo sapiens PE=1 SV=1		3	67257792	55749992	37164300	39837992	24678830	30028690	29767500	17719060	45874120	25834880	14730880	23204090	28207820	28445220	36633848	23639280	29389850	7816812	48365060	898577	24410380	31779520	49700320	41600288	10054470	29107480	42214088	24530010	24944060	32855540	31077660	23487670	21110880	22777060	28514980	12539920	68576848	69120640	26595380	27583920	18250770	31284180
P01762	sp|P01762|HV301_HUMAN Ig heavy chain V-III region TRO OS=Homo sapiens PE=1 SV=1		3	11576170	19853440	13258200	39226888	28176040	12989190	28749810	20945850	28439960	18979590	13189260	17437220	20020390	13838420	22121300	20879210	10583050	4902115	38094080	307896	10400160	12117110	47072360	34504380	3232799	11350660	17487640	13607940	19915510	32099280	22509310	13654040	15759980	12455050	20785500	6409905	12532000	22831040	22057890	17267010	15812210	20383860
P01772	sp|P01772|HV311_HUMAN Ig heavy chain V-III region KOL OS=Homo sapiens PE=1 SV=1		3	53465320	81791584	90004248	92487680	29199360	141622304	136852304	123802096	79054040	310859808	105241000	22617360	184548000	441441792	179418208	68344120	204555392	124634000	46798360	2643406	377563584	169569200	121730800	357023008	93912144	21455780	181968192	223562096	172115808	95535264	104525000	115909696	22765210	189924800	194920896	196732400	34459592	431288192	110060800	36049820	149695008	221042896
P01742	sp|P01742|HV101_HUMAN Ig heavy chain V-I region EU OS=Homo sapiens PE=1 SV=1		2	35385840	58030152	67194496	67532088	48474740	56065600	59925352	65924560	55411488	63361220	57446392	66309700	58433660	75386816	90638704	45172460	67395600	68133000	32476140	4518064	60631060	61506440	59906240	65527740	88540592	57453460	67169504	51204792	140383904	60950820	67521536	64331208	56868580	47719728	81988944	48492620	34052088	66035700	63338608	81761560	59212640	77332368
P01771	sp|P01771|HV310_HUMAN Ig heavy chain V-III region HIL OS=Homo sapiens PE=1 SV=1		3	929166	2133998	6565475	3987874	1791397	783468	4547003	11610910	2820304	3499466	8371019	1125339	2627726	2545364	6726052	6737271	1547318	1828508	2773839	0	2847674	312076	4484246	6300447	1572408	978302	701493	2502580	6155856	6250755	3878995	2489920	2335053	5309202	1326529	11440260	4231223	1299909	7308095	2386184	3950786	5522076
P01876	sp|P01876|IGHA1_HUMAN Ig alpha-1 chain C region OS=Homo sapiens GN=IGHA1 PE=1 SV=2	IGHA1	3	459002816	3267354112	1257250048	1822077056	7103117824	15113100288	3675527936	1785714048	1159670016	8274100224	6378793984	11612890112	13825850368	10490000384	1245651968	3206307072	7480008192	4543128064	12194839552	5815356	8747891712	1307524992	4819343872	12951400448	2060457984	12397769728	4732679168	9613748224	1319693056	1147965056	3041750016	2191909120	9012117504	11646040064	9708387328	3075041024	1295436032	17116720128	3943945984	4729912832	9532129280	8443852800
P08727	sp|P08727|K1C19_HUMAN Keratin, type I cytoskeletal 19 OS=Homo sapiens GN=KRT19 PE=1 SV=4	KRT19	3	9278352	4829479	52827488	48108272	153032992	76792312	76885984	51602088	73225632	85833928	60263780	123357800	109171200	59876672	65892952	70068992	54395460	53067260	83174736	3384816	127686896	15754820	57585380	78388880	66677540	65526880	108884896	88610144	70310872	37452848	42997140	64465820	102995296	65345980	124735504	127975400	17894520	9480670	96120328	93454464	111967104	109880096
P19012	sp|P19012|K1C15_HUMAN Keratin, type I cytoskeletal 15 OS=Homo sapiens GN=KRT15 PE=1 SV=3	KRT15	3	12274750	4651665	11601930	24692550	15558490	11905990	11385300	9505853	6757002	25150070	16300700	12598520	16115960	6648973	17696310	18176220	11039790	13305290	54832168	478084	19174300	2931743	8008635	16055470	23482370	3096774	15295770	43233020	27596760	32228350	16023380	23216460	13140790	13470350	10129420	20285690	4520723	13563910	19607080	97085040	47214800	15503220
P31944	sp|P31944|CASPE_HUMAN Caspase-14 OS=Homo sapiens GN=CASP14 PE=1 SV=2	CASP14	2	757309	1217872	534202	1118859	4090316	5492128	2117296	1259708	1182123	4365663	8502622	3202268	1238857	1459410	1183468	2607111	4808537	634652	3141551	0	1744277	12959470	715357	1074557	1309369	265168	4621204	1185054	5202871	1428795	1575241	2686056	3216175	2077909	2166589	7472392	129898	1595672	1021784	2420647	2168286	3296985
Q8N1N4	sp|Q8N1N4|K2C78_HUMAN Keratin, type II cytoskeletal 78 OS=Homo sapiens GN=KRT78 PE=2 SV=2	KRT78	2	4043566	27980160	11992370	6111168	2801076	3077288	4517176	3031743	14203400	7640086	2677665	5404733	4808907	4135724	14962720	15127340	2451165	3812852	5899202	280192	6542541	1516446	33236540	3160289	1839063	10041530	1359231	4574280	12368500	11256620	4582599	3877519	3148959	7630968	3218636	15884730	12813700	4225760	9579047	4243822	10287590	6890567
P0C0L5	sp|P0C0L5|CO4B_HUMAN Complement C4-B OS=Homo sapiens GN=C4B PE=1 SV=1	C4B	3	13686260	34700240	267466704	341762112	495110688	793571968	607715712	411312800	285218304	506283584	244988192	395380416	513267296	218429296	220841904	630365376	264808496	269770688	240310000	767633	210959392	192003600	400346304	399327200	251092496	186773504	545197696	180557296	325527296	225394208	351445088	247004496	388342016	561704384	379850688	377764512	16418600	15185920	494059008	203981696	343073600	453310304
P01609	sp|P01609|KV117_HUMAN Ig kappa chain V-I region Scw OS=Homo sapiens PE=1 SV=1		2	204118592	49941380	152067296	302759616	289967616	89267952	103664496	345290912	60751240	238313904	275563200	336476192	104069504	345260096	127040000	83019008	139252304	265315008	249277504	62833360	219306000	116736800	56686000	247818800	210511296	178750896	97112992	177385600	218901104	183321600	177016192	267028400	181360800	141346592	242993600	127638800	237682096	270506208	237407504	539169216	102636496	332254912
P01597	sp|P01597|KV105_HUMAN Ig kappa chain V-I region DEE OS=Homo sapiens PE=1 SV=1		2	196788304	128397104	31135610	219513600	145420992	57751032	126448400	185715808	255885600	63271740	164092704	165755392	51165568	86565056	109705104	209611008	89981040	74356088	79437376	308765	462071200	143348896	210207600	193737408	113349400	85892144	53447700	164399504	257371296	146769200	138961296	304579904	285419488	62336192	94602512	82762592	235589408	163333200	130279504	242566304	61391760	97427232
P04220	sp|P04220|MUCB_HUMAN Ig mu heavy chain disease protein OS=Homo sapiens PE=1 SV=1		3	55909872	262263808	532438400	641069568	234208000	617931584	140247600	250798000	192206592	616259392	1009494016	210863104	599210112	218083008	277095808	323841792	364345312	790767872	173194096	2891246	243654208	165918592	310198496	1031382016	688638528	259244704	431032800	312917504	178310896	156779808	566507520	926661888	262060704	505225984	333016800	320772992	106904200	534519392	694681216	212046800	625260608	382440288
D6RAK8	tr|D6RAK8|D6RAK8_HUMAN Group-specific component (vitamin D binding protein) OS=Homo sapiens GN=GC PE=4 SV=1		3	217768896	4041580032	3549604096	4860823040	4012783104	2585458944	3056706048	1521293056	3980239104	3015580928	3326846976	3768118016	1950219008	2614971904	1824675968	4756963840	1244598016	2908481024	3486607872	14241660	1638809984	2620312064	3742000128	2299321088	4494308864	4011133952	3792886016	1874331008	3681588992	3083968000	1633134976	4584782848	3579624960	1415057024	3292921088	3318586880	178910496	124583400	3383760896	3981131008	2094898944	2775150080
P02774	sp|P02774|VTDB_HUMAN Vitamin D-binding protein OS=Homo sapiens GN=GC PE=1 SV=1	GC	3	235647904	3058612992	3684239104	5839693824	2864887040	3527994112	2620304896	2007611008	4277554944	3652515072	2955305984	2457743872	2444829952	2516094976	2477649920	3898126080	1426258048	2703465984	2526019072	14169730	1526486016	3670586880	3677499904	2640620032	4206119936	2805935104	5066655232	1749443968	5000458240	3445771008	2339151872	4541223936	2381221120	1878908032	2862147072	3974577920	216631504	146371504	4011265024	3084353024	2816768000	2735346944
F8VWA4	tr|F8VWA4|F8VWA4_HUMAN Uncharacterized protein OS=Homo sapiens PE=4 SV=1		3	36149820	62261792	41045560	56458608	58507912	37896688	58263020	115932896	43996640	89481424	72797400	34530528	45070320	72677200	47909280	48787848	55471032	62585640	81029584	12925550	464975008	44839312	52334200	63681952	79161536	72100544	63008968	331623008	68698112	33329780	69848016	61978200	67528816	206949504	62712240	62583440	21321160	74079840	41868688	69554672	53041808	49817832
P01773	sp|P01773|HV312_HUMAN Ig heavy chain V-III region BUR OS=Homo sapiens PE=1 SV=1		3	41373728	14669830	31021280	20921020	31823170	26702550	25956620	23167330	21977730	19635250	34657420	38436792	20606710	39275200	14880720	40453580	17652770	27317610	27079400	1461090	31517810	19730160	25028460	23764750	16811570	17954040	25658300	33440170	33673820	22857770	14501670	32917130	17196760	17330050	16679570	39690520	53845200	83713184	13961110	18411920	19215710	19599020
P69891	sp|P69891|HBG1_HUMAN Hemoglobin subunit gamma-1 OS=Homo sapiens GN=HBG1 PE=1 SV=2	HBG1	1	29150050	3883707	112046704	78488880	13983190	13674530	32386970	32389140	112442096	65227260	21761970	12496510	31283910	27414610	71227168	95451712	22919090	45162780	55264968	0	20120900	15632730	87182864	87737928	33502340	20167670	8491773	14097450	47259920	77805720	26880660	33242010	31024000	43514648	32107690	104510304	34448440	6721194	128610704	37352700	45925560	60930712
STD6	sp|STD6|Thermo retention time 6 OS=Homo sapiens PE=1 SV=3		2	23010830	3195991040	2266576896	4353412096	4148579072	3309868032	6014342144	6413811200	2269913088	3966661120	4376844800	3164009984	3410307072	3472869120	6045453824	3293114112	1118712960	3833379072	1670318976	138277104	3585411072	319722688	5425934848	4894812160	4201959936	2803233024	3620761088	2469875968	4741406208	12312129536	4577738752	11161020416	8927591424	5029967872	5313229824	6917011968	34177060	47443620	11136860160	5047796224	10390479872	3956760064
P20742	sp|P20742|PZP_HUMAN Pregnancy zone protein OS=Homo sapiens GN=PZP PE=1 SV=4	PZP	3	33711968	399519008	84576384	85808120	164745600	407964992	398905984	192527904	288700096	150413408	92085608	309345984	421753504	729476288	125912400	302007904	90246888	176062496	1279325056	4070570	187631904	82055728	563336128	191941408	114077504	283482912	248557104	641320128	204820800	266465104	132930800	191348896	313487808	520136288	824932608	218533600	164111296	274712608	227950400	525171104	376919808	183357296
P01701	sp|P01701|LV103_HUMAN Ig lambda chain V-I region NEW OS=Homo sapiens PE=1 SV=1		3	42299640	101133600	64554312	97774512	338910016	242859696	173614704	162290896	113625000	289592608	179083696	427416384	259155504	253474304	98652728	171440000	132788896	144674304	59820520	14985700	172835200	112255600	142817200	311344512	113523296	316512384	224580992	230964400	143493296	194234400	182791296	138662496	389505216	287401408	224835600	140589600	53363580	283230496	104340496	206928800	202572304	225188992
P15924	sp|P15924|DESP_HUMAN Desmoplakin OS=Homo sapiens GN=DSP PE=1 SV=3	DSP	3	51936152	86416864	64558248	41183000	284191712	325211808	272437504	264612304	92474240	77368416	154016800	276249312	212572096	201510400	95302840	237943296	83713408	158697792	116581696	29909160	485212608	42246400	73725160	98636248	98663568	105565504	107773400	294507008	118446600	64445512	54388040	86232384	181286096	338349408	140537696	328078304	101572496	118289400	60008520	74435856	124162704	113424400
P01781	sp|P01781|HV320_HUMAN Ig heavy chain V-III region GAL OS=Homo sapiens PE=1 SV=1		2	961016	4447788	1914453	2108388	3314970	2186061	3549413	6147793	5119076	1845897	4295304	2848851	3931687	2565250	7380664	5717009	10170750	7058450	1767794	443918	3809866	8292282	4391189	1656271	2421542	1159020	4049207	7180.08	6227285	5925115	6312045	2932102	1643838	2506666	1454776	3319704	2720358	11299870	2676065	5022532	3638980	2110453
P01614	sp|P01614|KV201_HUMAN Ig kappa chain V-II region Cum OS=Homo sapiens PE=1 SV=1		3	10435810	55188340	56355928	40932400	74584176	48786608	53901120	50822400	39497400	201841792	70463424	93748272	62848660	144618704	47976128	55089640	57119000	118615800	71269552	13014380	115849904	106962896	68412784	83743456	102669296	66014072	87565136	101839504	95931992	50120728	76097776	61167888	134244400	101266800	112862400	79182592	27090270	39713080	53625700	53992020	55093860	105360000
P01617	sp|P01617|KV204_HUMAN Ig kappa chain V-II region TEW OS=Homo sapiens PE=1 SV=1		2	20507160	38685712	31520800	58509552	56192688	45238432	33029560	13058390	5278765	51592640	28721250	32527870	51005920	28058330	15122990	7646139	12073450	33977160	46118660	0	25888190	35069128	42439128	44865980	49014060	27228840	75252592	21683680	40284720	9116907	30095000	69455032	30627140	51932040	37687540	34805380	13828150	61780432	37291600	34292872	41829368	22278380
P06310	sp|P06310|KV206_HUMAN Ig kappa chain V-II region RPMI 6410 OS=Homo sapiens PE=4 SV=1		3	9082603	38490208	29250710	26542160	66563112	44212140	48003020	53583300	31395320	47725920	47024040	67676648	41103248	73737352	32561780	27175410	42101540	83686704	91914048	12475590	117946304	81564360	52705420	43844720	65636800	48769800	64798340	99427264	50836392	30324840	43451940	43663640	104507400	44817700	137571600	30888950	16669780	52658980	36923112	41927800	41975420	134232304
P01615	sp|P01615|KV202_HUMAN Ig kappa chain V-II region FR OS=Homo sapiens PE=1 SV=1		3	5911000	60747280	53622880	43105100	75971728	44446432	54575660	48763500	41066808	194515904	73513168	93686352	57855848	144825904	42192440	61951420	56079640	122545696	70534840	12305620	111393400	96702624	69408592	76917728	102877400	64886520	76384600	96573456	94817744	50547560	68193128	59641928	133659400	83625536	113623600	80179960	21427420	54340440	54027568	56307192	49951048	106064200
Q14CN4	sp|Q14CN4|K2C72_HUMAN Keratin, type II cytoskeletal 72 OS=Homo sapiens GN=KRT72 PE=1 SV=2	KRT72	3	57734380	27161290	64263672	16650330	12891280	40370672	13787380	13385650	36634600	24493280	23045050	23012760	9561723	13944780	18925040	48796180	13387550	24762040	21284190	835869	11396600	13302270	38484140	17576660	15192060	16200210	8148932	18646830	25010530	42086768	15120030	9214412	21000830	14769700	17039850	22702240	20609220	30666370	34436580	76763800	14453840	19897310
P01877	sp|P01877|IGHA2_HUMAN Ig alpha-2 chain C region OS=Homo sapiens GN=IGHA2 PE=1 SV=3	IGHA2	3	459002816	3267354112	1257250048	1822077056	7103117824	15113100288	3675527936	1785714048	1159670016	8274100224	6378793984	11612890112	13825850368	10490000384	1245651968	3206307072	7480008192	4543128064	12194839552	5815356	8747891712	1307524992	4819343872	12951400448	2060457984	12397769728	4732679168	9613748224	1319693056	1147965056	3041750016	2191909120	9012117504	11646040064	9708387328	3075041024	1295436032	17116720128	3943945984	4729912832	9532129280	8443852800
P01625	sp|P01625|KV402_HUMAN Ig kappa chain V-IV region Len OS=Homo sapiens PE=1 SV=2		3	40225220	78853664	47294140	61649272	55123032	72950336	58357280	63384180	26725680	55751112	102227904	60166000	51905992	31632950	36712640	42997728	51177640	31313050	55279648	9362897	110317800	51435912	66856440	84635512	62125608	46978840	125908200	108717000	47122720	46594360	48018640	68096632	60908420	96266808	44485888	175789504	25602370	56154320	34276000	62386552	59512888	35118728
P01009	sp|P01009|A1AT_HUMAN Alpha-1-antitrypsin OS=Homo sapiens GN=SERPINA1 PE=1 SV=3	SERPINA1	3	23399760	285880288	252469792	379339584	185630704	442977696	339029408	142461408	501002816	536235392	206835808	116917504	415887712	258822896	224990208	414969312	264390304	410490912	154713408	2912915	140055200	522147584	500397184	327624896	406627904	70402944	524115104	152676704	571447616	473060416	435110592	656142208	304212096	319784288	193798400	385655008	30621730	31014600	356700896	1529255936	531715200	355789504
P01700	sp|P01700|LV102_HUMAN Ig lambda chain V-I region HA OS=Homo sapiens PE=1 SV=1		2	3081844	4983591	6178708	4330292	11825820	8013779	4208902	2826498	10115690	15378210	3478914	5327747	6213487	7911462	2634263	4860804	3322764	3169398	58099820	570947	2322516	2136814	5541129	5034376	4193187	994805	7736519	3249267	2559471	7111375	728208	26185020	2377776	630697	2367293	4262453	13487650	0	5010161	3751536	2569536	2594785
P04208	sp|P04208|LV106_HUMAN Ig lambda chain V-I region WAH OS=Homo sapiens PE=1 SV=1		3	1668189	90362320	59868880	79442432	223519600	74668432	116474000	101569600	104568800	101074200	92936544	209369200	92663136	150069408	92423216	98073160	47536120	79321952	92739664	1469814	138558208	39977580	162501696	140130304	124421904	205640304	151229696	178046704	109522400	201044304	140945296	159912992	218236400	82798400	167734800	72850448	45997340	19281420	101710400	197540304	151913200	120900000
A5JHP3	tr|A5JHP3|A5JHP3_HUMAN Dermcidin isoform 2 OS=Homo sapiens GN=DCD PE=2 SV=1		3	9425952	17106950	26157270	22873200	28782640	28532970	36630000	13569620	23468010	34163472	45940632	19483430	18725340	41899568	39948820	34190072	12119100	38103488	8912086	143601904	21725260	101685200	38078800	19021480	43817648	26874990	52516420	19715850	42537560	28543870	34500820	38946752	25910930	43134528	38148152	18940100	25619890	15124580	28108880	66350968	57052060	37438008
P81605	sp|P81605|DCD_HUMAN Dermcidin OS=Homo sapiens GN=DCD PE=1 SV=2	DCD	2	8519828	5489654	17455820	12062020	13404450	6465164	5229061	5427919	10576320	13917040	33479240	11964090	4773193	10949320	8437153	17909960	4383423	18985590	7938908	133859000	1440131	28926260	12932800	4886335	12731770	24051820	21871210	7567438	11178340	13344810	8771109	14204530	11261510	3342574	17218170	8477377	16499000	3662163	14259130	42654768	9011579	14322620
P01600	sp|P01600|KV108_HUMAN Ig kappa chain V-I region Hau OS=Homo sapiens PE=1 SV=1		1	189071808	45030368	132243000	229725504	218725696	63167240	81636392	320304512	60586800	158472704	136454800	257388192	83983168	279550496	102733400	64243728	119321104	166038592	134572192	62833360	186069200	116606800	46769120	214400400	112901800	97038800	71845056	151538208	182939904	151773104	140238896	183032992	103655504	141285296	159987296	127425800	220001296	268769984	153608496	476803392	70316976	275272192
P01610	sp|P01610|KV118_HUMAN Ig kappa chain V-I region WEA OS=Homo sapiens PE=1 SV=1		1	189071808	45030368	132243000	229725504	218725696	63167240	81636392	320304512	60586800	158472704	136454800	257388192	83983168	279550496	102733400	64243728	119321104	166038592	134572192	62833360	186069200	116606800	46769120	214400400	112901800	97038800	71845056	151538208	182939904	151773104	140238896	183032992	103655504	141285296	159987296	127425800	220001296	268769984	153608496	476803392	70316976	275272192
P01593	sp|P01593|KV101_HUMAN Ig kappa chain V-I region AG OS=Homo sapiens PE=1 SV=1		1	189071808	45030368	132243000	229725504	218725696	63167240	81636392	320304512	60586800	158472704	136454800	257388192	83983168	279550496	102733400	64243728	119321104	166038592	134572192	62833360	186069200	116606800	46769120	214400400	112901800	97038800	71845056	151538208	182939904	151773104	140238896	183032992	103655504	141285296	159987296	127425800	220001296	268769984	153608496	476803392	70316976	275272192
P01594	sp|P01594|KV102_HUMAN Ig kappa chain V-I region AU OS=Homo sapiens PE=1 SV=1		1	189071808	45030368	132243000	229725504	218725696	63167240	81636392	320304512	60586800	158472704	136454800	257388192	83983168	279550496	102733400	64243728	119321104	166038592	134572192	62833360	186069200	116606800	46769120	214400400	112901800	97038800	71845056	151538208	182939904	151773104	140238896	183032992	103655504	141285296	159987296	127425800	220001296	268769984	153608496	476803392	70316976	275272192
P01599	sp|P01599|KV107_HUMAN Ig kappa chain V-I region Gal OS=Homo sapiens PE=1 SV=1		3	192967600	48053380	139457792	234760704	221277296	68806520	83605296	321501408	63482920	162326496	139827200	262707600	86584112	283553888	105531400	66904680	121367504	167397504	139036096	74702576	186871392	116937504	46769120	220368400	115903200	100766096	75576040	155209904	186063008	156392896	145002096	186211296	104943696	143215696	163302800	132301800	277709088	274787808	160058400	482807296	71672992	279638592
P06311	sp|P06311|KV311_HUMAN Ig kappa chain V-III region IARC/BL41 OS=Homo sapiens PE=1 SV=1		2	12928260	75402656	71152208	80308784	63521248	84058992	82199712	106541696	91193936	72140248	58549900	76797696	115469296	71982576	113812496	66925232	32603380	86595648	217836096	10965060	81825296	108990200	76323928	41578780	90758728	130560400	82339296	90077008	76070160	68354648	135807808	77459712	70845184	133658304	110505504	57820240	41561420	117345904	81360072	111701504	121700704	58555752
P05109	sp|P05109|S10A8_HUMAN Protein S100-A8 OS=Homo sapiens GN=S100A8 PE=1 SV=1	S100A8	3	8682977	13484420	20689940	15691230	12056660	19338640	6326473	6937101	37909280	10670010	30099670	9629414	19191250	6308994	8862068	10785100	8751121	21375970	10901670	68854176	11752970	9601814	9663242	7965685	17381040	10787610	20338630	11860850	4837573	21743500	8408727	19812450	9125705	7355420	9584698	10243650	29214140	14586340	19122780	26787300	10167390	7151142
P01596	sp|P01596|KV104_HUMAN Ig kappa chain V-I region CAR OS=Homo sapiens PE=1 SV=1		2	3263526	14728850	3403260	341737	5000136	1826732	257038	8061838	3553447	11584580	683292	3871790	7101265	1249353	5572110	4630149	525249	2859867	694087	20870000	2342601	10816400	4063824	616490	89276.2	5754416	211521	977500	1901743	393211	4846890	380556	10951300	852261	325596	6209808	1128333	12695350	11870370	5638061	45796.3	1967327
P01611	sp|P01611|KV119_HUMAN Ig kappa chain V-I region Wes OS=Homo sapiens PE=1 SV=1		3	36936120	96949632	107177000	119230800	151767296	78364656	119698096	179174304	81383296	144968000	159179904	150884000	148086208	217996000	149449696	72944008	136410800	192736096	117579200	17033720	587283776	138217600	80165352	152107600	180137504	128413504	127503200	411260992	159520896	80907168	153812400	152339696	112947296	289041888	108964496	96434432	88605720	169683696	133189696	192279600	159175200	164558496
G3V1N2	tr|G3V1N2|G3V1N2_HUMAN HCG1745306, isoform CRA_a OS=Homo sapiens GN=HBA2 PE=3 SV=1	HBA2	3	34683368	2526373888	1780126976	2335820032	1221170048	947103872	1770471040	859760896	4003674880	1048668992	25170589696	1304987008	4305736192	2442251008	750063232	2978221056	947458176	1059900992	373915296	303888	12136200192	290443488	3063918080	10151749632	1947140992	3932034048	884874624	5720565248	2748397056	3361798912	727906880	2185200896	4719901184	8529353216	1353280000	36185079808	89447248	212263008	1101057024	241261792	1364353024	666069504
P01825	sp|P01825|HV207_HUMAN Ig heavy chain V-II region NEWM OS=Homo sapiens PE=1 SV=1		3	55290180	49973888	48233260	184031600	54407272	74908960	98910792	61316980	70555080	255851008	54960320	48122312	59231272	52251380	151364304	78431792	87002568	58789352	46396640	1125043	66546112	70449024	46726640	108980304	196466704	49749848	193483008	47192368	265210304	74497200	134874096	196142000	56916440	42030160	60366780	86628144	28079720	51650800	50671192	41071860	181477104	68984144
P06331	sp|P06331|HV209_HUMAN Ig heavy chain V-II region ARH-77 OS=Homo sapiens PE=4 SV=1		3	58864920	44001200	51504160	183496896	53569112	77050400	98364152	54022540	74201208	251149696	74829992	35667720	60360552	45637960	150795200	78331968	81806168	47948392	34531940	1153794	80797744	69099632	169191904	145540608	195852992	89966256	193121408	39057900	263223104	75515400	130069904	195629904	49218472	42106048	55307020	87067728	27446850	46144960	50850592	40342380	179550896	68460200
P01824	sp|P01824|HV206_HUMAN Ig heavy chain V-II region WAH OS=Homo sapiens PE=1 SV=1		2	29424760	22137630	5805115	151502400	19576770	47917928	69393672	24601870	32476740	223372800	27364330	18413930	31968400	19791280	125843000	46223872	57782040	17146290	17338740	172933	9515971	11252110	6612971	84714528	145004608	12990740	143724192	11407140	208861200	46234660	87514720	145197408	23196100	2120601	21843780	51905660	12199760	17243370	21094090	6090258	128804704	31637730
P23083	sp|P23083|HV103_HUMAN Ig heavy chain V-I region V35 OS=Homo sapiens PE=1 SV=1		2	3338765	12774500	5503338	6299349	11466020	16617420	15036230	16961610	6889895	11173180	9973166	8713828	16004960	18502270	13492490	11696880	12132410	7537190	4749255	0	25352920	24027180	13372370	13884130	16354390	5434485	16610430	10461750	11118750	4631604	18570660	18112740	20083120	18809360	14225010	10959840	5501082	13744080	16974910	15620740	18030460	15955070
P02766	sp|P02766|TTHY_HUMAN Transthyretin OS=Homo sapiens GN=TTR PE=1 SV=1	TTR	2	81918624	97265848	109882600	103281296	44331032	34867660	200525104	131198896	61633152	73500832	174809104	46227232	102258896	112510000	127877696	95367744	77237080	132090304	88084368	2061549	125763000	94884784	66169848	157331200	108512704	52477000	55107200	59639580	103064000	39461280	65149832	119164000	48645672	48413800	46524820	198721600	64923000	96619720	82292016	50268300	63805560	45815900
P01621	sp|P01621|KV303_HUMAN Ig kappa chain V-III region NG9 (Fragment) OS=Homo sapiens PE=1 SV=1		2	302692704	107332600	56394928	116671400	96404656	60975980	234839808	179206704	118846896	216026208	142849600	76318952	107579600	222087600	226068992	97788464	58471560	174374704	86231808	454315296	264029504	113158704	97204656	246438000	168090592	58093920	100313504	127339400	119304896	154795904	145798592	146662304	94511424	116565296	90657136	180106896	252244992	200533792	222644896	105223904	166766208	92674704
P18136	sp|P18136|KV313_HUMAN Ig kappa chain V-III region HIC OS=Homo sapiens PE=2 SV=2		3	35697360	86021128	24674340	89725664	81558168	59336632	198263696	146205792	80383760	194182704	127506704	71758768	104836000	206223600	210182000	90221992	65929968	172381104	85499696	453887616	251401408	115175200	63133020	184789600	152174896	58537632	82961280	121383504	103736600	97980568	115174096	124765600	88705160	108070200	76848880	222028400	42140520	87577048	171044400	59440832	156996000	93749536
P01619	sp|P01619|KV301_HUMAN Ig kappa chain V-III region B6 OS=Homo sapiens PE=1 SV=1		3	143386896	257076400	225392704	299010912	674404224	810095872	458884992	327121888	350091296	765452992	398530912	967430080	805012672	777436800	305693184	399769888	677803392	353200608	257331392	1007180	658002176	325583008	363436192	610428928	351764000	821123584	1182395008	746821824	442717600	312270304	635400832	468677600	707581184	828894016	817014976	346971200	197290000	598050624	349511616	971347200	607997824	687369600
P01620	sp|P01620|KV302_HUMAN Ig kappa chain V-III region SIE OS=Homo sapiens PE=1 SV=1		3	57337040	136982000	115385904	172812800	296337696	370425792	321359616	166525504	198176704	459378688	216677296	397985504	350219712	484655488	233284896	205433600	345449408	239915600	22792290	5060903	423169984	164170800	173367904	357263904	238262096	352571296	528702400	302000512	213520992	184981696	314159296	278500096	339088192	348007904	339261600	233186304	78891760	260438592	256404096	423854112	290922688	293967392
P01699	sp|P01699|LV101_HUMAN Ig lambda chain V-I region VOR OS=Homo sapiens PE=1 SV=1		2	1581329	86768704	57902880	74933664	209983296	67126624	111664896	98384160	94032960	83281280	86787208	203598208	86494528	140632704	89243552	93606368	41548520	74396528	35333040	1142949	135850592	39642540	158692000	136859296	119604896	204996400	143996192	174376496	106982704	196617792	139624096	136040608	213982096	81099856	164911296	68748016	34693032	15592550	96703680	192123600	149064096	118624000
P01622	sp|P01622|KV304_HUMAN Ig kappa chain V-III region Ti OS=Homo sapiens PE=1 SV=1		2	55280048	117719104	100636496	127121296	290567488	355664000	184834096	128527400	153086592	329296608	150093104	394352096	341700192	330404992	149256704	162338496	328725184	136882304	29684260	1013366	297685184	138520000	153871504	253852608	156908096	338598592	506954112	296917312	185015696	136907200	271049088	214246496	334140000	340878784	331553984	178620096	82767488	252898208	158028896	409226816	260674496	279596416
F8WES6	tr|F8WES6|F8WES6_HUMAN Uncharacterized protein OS=Homo sapiens PE=4 SV=1		3	3408020	7050769	1461750	1830209	998814	1612914	2159405	4157138	5536633	3318041	4066749	1471739	1604297	1376590	5833783	2912486	1260705	767539	5933124	882438	2582368	2255220	8186701	4784563	1131089	4084611	3382513	2879712	1062144	5483742	3102531	183359	2005763	2370684	1175943	2185713	6910857	14572490	5150819	4417865	2067410	1991226
P01601	sp|P01601|KV109_HUMAN Ig kappa chain V-I region HK101 (Fragment) OS=Homo sapiens PE=4 SV=1		2	80297400	33204720	56743328	26512810	8327343	18722720	16681390	31247080	32921460	25713320	29585000	23537450	24429410	21066590	53343552	27271050	46225660	37401768	19640800	0	43652568	44954832	41123940	40312140	125305104	22947730	21021830	43500500	28546550	27804500	39700500	32015900	16737140	32544940	28299750	50174448	63172280	33208560	42660152	24413320	28669460	23246610
P05546	sp|P05546|HEP2_HUMAN Heparin cofactor 2 OS=Homo sapiens GN=SERPIND1 PE=1 SV=3	SERPIND1	3	148659296	387963808	524163904	699337728	313841504	603794432	356524704	186100096	435175104	984699776	412804416	185145408	468166400	348192896	516331008	310103200	1152418048	536256192	22519140	8077665	354023904	783772800	635670272	1320365952	673201088	266500400	469278304	165088896	635695872	458548096	493108704	931758720	416541312	476300096	384375808	575627392	147930800	775922624	960237824	594325376	959268224	477196288
H0YNF1	tr|H0YNF1|H0YNF1_HUMAN Uncharacterized protein OS=Homo sapiens PE=4 SV=1		3	5388521	7494421	3854084	5304110	7917982	3902480	5535077	7324554	7228371	10479300	10252080	4444557	8265379	6545119	5465129	6698535	18155630	7521355	5014495	173179504	13786100	6202400	5136775	19541270	7725137	5122772	5338591	13241670	7608930	3475991	8416823	6700399	6641443	7076804	5599532	28805260	4613448	8045612	7460912	6620673	4841090	4749531
P01623	sp|P01623|KV305_HUMAN Ig kappa chain V-III region WOL OS=Homo sapiens PE=1 SV=1		3	69957344	167136704	120797400	186562208	334592992	404604512	343930816	225669792	233290000	455249216	235012000	398748288	395058592	487995712	279583808	240177600	350411904	248971696	62468312	902854784	442689600	204618208	202085904	383937696	264402304	380188416	560997824	335591296	264160608	206771808	366633088	277794112	351466208	392707104	383935616	270280512	98073368	290447008	282883296	460964288	354709696	318538496
P04206	sp|P04206|KV307_HUMAN Ig kappa chain V-III region GOL OS=Homo sapiens PE=1 SV=1		2	55280048	117719104	100636496	127121296	290567488	355664000	184834096	128527400	153086592	329296608	150093104	394352096	341700192	330404992	149256704	162338496	328725184	136882304	29684260	1013366	297685184	138520000	153871504	253852608	156908096	338598592	506954112	296917312	185015696	136907200	271049088	214246496	334140000	340878784	331553984	178620096	82767488	252898208	158028896	409226816	260674496	279596416
P04430	sp|P04430|KV122_HUMAN Ig kappa chain V-I region BAN OS=Homo sapiens PE=1 SV=1		3	60002712	110427296	99747616	114673104	115843104	71073712	107214800	120985104	84339920	120281104	128705200	89715800	164452800	161572304	125979000	121123104	106441000	137754496	257611392	47255528	151633200	110521696	92718080	135180608	257388800	127853000	232015504	151628000	125686400	94112384	211223904	143596992	121326496	93795632	155432800	117310096	57839832	179107104	158943904	227216992	130708000	129797104
P01613	sp|P01613|KV121_HUMAN Ig kappa chain V-I region Ni OS=Homo sapiens PE=1 SV=1		3	33279000	56423928	57962112	64794800	84129328	116847400	92470640	95711968	68717936	83682880	66813300	86837616	124719400	132738000	99779400	70934448	124976096	78270176	101368704	22430080	134450896	89791424	67331272	127678304	93946624	71370112	164959600	114001600	98387688	30203700	124991104	104390704	89786592	115581200	72237776	120647200	40692912	89149120	125077000	198498896	95063200	107601296
P01605	sp|P01605|KV113_HUMAN Ig kappa chain V-I region Lay OS=Homo sapiens PE=1 SV=1		2	275114592	63528072	42195520	66325840	22291550	19943270	169581200	88476328	88897240	139757696	82044848	16900580	26083920	161446208	118467296	89750576	38937000	101089600	20779620	1441129	165581904	8523847	56473680	200192608	88860144	8368124	37190600	12686830	44867392	72649504	83998224	75864432	21415560	28519000	21650600	108323904	217969600	133235904	165841104	55431248	45460008	29457440
P01721	sp|P01721|LV601_HUMAN Ig lambda chain V-VI region AR OS=Homo sapiens PE=1 SV=1		1	16751980	17118140	13652450	29266690	114438896	40101968	58488660	90242392	37648112	21537610	81357184	209985200	42689660	254398000	16416110	37772580	11128120	54865880	180963504	2396836	52464840	20764260	18460740	11593960	42257180	22209720	27340550	286076192	15340200	10056580	32826780	35876168	121392496	30548820	134772000	9702411	24397880	38977840	20980500	51984040	25746650	94603640
P01703	sp|P01703|LV105_HUMAN Ig lambda chain V-I region NEWM OS=Homo sapiens PE=1 SV=1		2	38198432	126622400	133159504	83320152	363888192	230984000	242739296	208646000	149865696	329780608	216333408	393692416	217111808	367996192	170225200	179485104	159551008	166080496	91917296	2789780	298434112	255463392	246969904	407374912	238581600	436491712	272642208	381966112	238750896	267289200	335578208	244146896	486569888	277712096	325979808	188433200	80313160	399577792	220203696	328102592	270130688	278348608
P01779	sp|P01779|HV318_HUMAN Ig heavy chain V-III region TUR OS=Homo sapiens PE=1 SV=1		2	116505696	154361696	184092608	148102000	191779504	414566784	191540096	122768400	191106800	235219296	180908304	238036496	457202912	280911712	147910896	177076192	226144400	138389104	73846408	5064891	155503200	157452000	187604192	265477904	222975392	253110096	668583168	248724304	212293792	174625504	331761408	262974096	256021792	442444608	265312400	153317904	112242304	282328384	207361408	441495008	308963808	267238304
P00734	sp|P00734|THRB_HUMAN Prothrombin OS=Homo sapiens GN=F2 PE=1 SV=2	F2	3	328421312	1504535040	2035745024	2724606976	2624459008	1730466048	3030000896	416543616	2160855040	1469283968	1930551040	1753634048	2252081920	1508775040	1242884992	1369344000	199186096	2071394048	598493376	3143068	1917396992	660429376	1189067008	1744574976	6664863232	2202568960	1319826048	1119894016	2328289024	2886178048	1008563008	1469069056	2245536000	1758418944	1763395968	2442013952	387099392	1840603008	1551510016	568944768	4591278080	536291008
A0M8Q6	sp|A0M8Q6|LAC7_HUMAN Ig lambda-7 chain C region OS=Homo sapiens GN=IGLC7 PE=1 SV=2	IGLC7	3	38557568	190387600	89263504	143885104	823953024	255148400	230594000	227683296	137656608	294380416	288980704	1242880000	288229312	457049216	94306240	207865792	145183392	180807296	729265472	4205859	340133696	115424400	215348400	299991008	141543696	987765504	221069600	494965088	131305296	150836096	205543904	222591200	713606720	210235392	471999616	136143104	62813328	377375392	144548304	747291520	129171104	267135696
P15814	sp|P15814|IGLL1_HUMAN Immunoglobulin lambda-like polypeptide 1 OS=Homo sapiens GN=IGLL1 PE=1 SV=1	IGLL1	1	19476810	31068270	33432190	27440780	55310100	32417700	27298490	21916430	28195810	45060680	34256608	24297150	32527970	35202300	37075380	28742830	62044768	38083768	17625540	5198356	45728620	41227208	30662810	39598952	38046240	30315860	38544560	30144880	32214530	26619910	54757160	37493728	45168912	25616050	41515060	45467120	24100910	41637792	59858120	30932720	54568192	16960910
Q9NZT1	sp|Q9NZT1|CALL5_HUMAN Calmodulin-like protein 5 OS=Homo sapiens GN=CALML5 PE=1 SV=2	CALML5	3	36246100	2242138	7715156	5460617	792179	992175	1884554	2294905	18523540	3620261	3903515	1027641	2888241	4620177	3761684	897469	1998515	1418622	884504	2859295	8739216	2918893	1708054	5441558	4845850	2362207	318805	3702109	1960469	3800341	1783044	3319613	1685022	4280373	1989543	12763950	42533040	10768590	6041836	1729402	491453	2858786
P31151	sp|P31151|S10A7_HUMAN Protein S100-A7 OS=Homo sapiens GN=S100A7 PE=1 SV=4	S100A7	3	11814080	27662740	37126352	21510100	43317472	25602640	26110220	25613080	22628390	17239740	48347300	47267832	31615110	26403990	19467050	29367870	25439920	24446740	26105540	237683	83789584	34886328	26373650	32641520	31165840	40073260	26882620	51254848	33729760	14782130	26545670	28762540	37415152	31656750	29814840	58315780	21207710	25994940	27778360	15951990	18938410	24842250
Q5D862	sp|Q5D862|FILA2_HUMAN Filaggrin-2 OS=Homo sapiens GN=FLG2 PE=1 SV=1		2	0	578998	102732	766468	799282	7616386	686382	221004	2393415	2194813	1394157	1704876	587244	1643315	0	2908082	730229	205922	751349	0	253578	3662.43	1805688	675912	1281846	714798	2082995	1046644	466770	440850	1892070	1182884	3021664	2089100	3390515	0	10997.6	348011	1151480	3703128	194785	4333421
P12273	sp|P12273|PIP_HUMAN Prolactin-inducible protein OS=Homo sapiens GN=PIP PE=1 SV=1	PIP	3	7081934	21834320	17827050	5420472	5735538	9214481	7233517	6252886	2395940	7948503	3437037	12343600	15998940	11663790	4439913	10468950	11401810	9809534	82174976	293524	16239630	7002256	12846540	19516450	5703554	36745448	17004640	16409430	4085764	5446822	6527806	9670540	19615960	10857580	8253927	9925733	17877580	18201340	8213037	19697650	4123766	7728541
O95678	sp|O95678|K2C75_HUMAN Keratin, type II cytoskeletal 75 OS=Homo sapiens GN=KRT75 PE=1 SV=2	KRT75	3	4516508	43205940	33457870	23573960	95779168	97031296	49552480	53771140	43960312	51378752	54924112	135054304	80348600	84450432	40861640	73931272	26591660	31046940	88438920	4720310	43106540	24184020	83494096	43705420	50992120	78121448	56438648	74380816	53469688	44292460	46652100	52400848	83733264	54138360	46243740	63548448	20096640	55173720	53548008	238997792	48540020	67026712
P25311	sp|P25311|ZA2G_HUMAN Zinc-alpha-2-glycoprotein OS=Homo sapiens GN=AZGP1 PE=1 SV=2	AZGP1	3	17970800	109109504	139676192	178970000	406058208	419809792	140899696	109241696	130211904	172141792	260727600	486846016	266021904	196823808	92017456	138724192	101391800	86879880	136048096	8845443	75414040	37136640	158209600	181751504	164768608	225429408	213322096	269989312	174946800	102533104	142627104	134277504	228123008	152483904	273385600	129837504	20982020	58586440	91410064	258083904	109507400	222345792
E7EQ04	tr|E7EQ04|E7EQ04_HUMAN Cytoplasmic FMR1 interacting protein 1 OS=Homo sapiens GN=CYFIP1 PE=4 SV=1	CYFIP1	3	33828792	2931529	8545821	19417820	24267130	26488550	18705280	11477710	3268559	11225330	19259080	22464940	15965140	18349930	13455060	8007791	4666622	9777772	5006532	624775	17859550	2059035	3217710	6019257	21835430	4356137	14640370	10339700	13140230	23523900	9672578	15369250	9276714	13070230	11749680	1346130	8379404	1336634	14475690	12569510	34777472	9201456
F5H583	tr|F5H583|F5H583_HUMAN Cytoplasmic FMR1 interacting protein 2 OS=Homo sapiens GN=CYFIP2 PE=4 SV=1	CYFIP2	2	1439073	2442391	2286361	7186557	5833261	5181586	7734636	6905473	10644090	3175971	7697359	6242233	4518606	5088644	6559298	4209545	3964465	3116563	871021	270523	3247347	1930267	3778779	1798737	9379171	1388284	4359443	1410661	5222394	10630500	2814974	5640318	2764109	3439889	3888836	1317045	33074.6	129368	4415832	2986385	8486874	2277285
E9PFZ2	tr|E9PFZ2|E9PFZ2_HUMAN Ceruloplasmin (ferroxidase) OS=Homo sapiens GN=CP PE=4 SV=1	CP	3	66673940	227787392	334570208	532777984	534808096	445161216	670961728	406953600	420822784	312512512	567638912	629920512	810815424	471516512	363449600	644103808	235643008	528004096	1263841024	5836589	642660288	90921744	531481504	397541312	425805408	762849088	209317408	270659808	544086016	500319616	274814592	593442112	614734720	370992800	588880704	1062400000	66103020	251380704	534486016	413710496	310450208	457089088
P00450	sp|P00450|CERU_HUMAN Ceruloplasmin OS=Homo sapiens GN=CP PE=1 SV=1	CP	3	66673940	227787392	334570208	532777984	534808096	445161216	670961728	406953600	420822784	312512512	567638912	629920512	810815424	471516512	363449600	644103808	235643008	528004096	1263841024	5836589	642660288	90921744	531481504	397541312	425805408	762849088	209317408	270659808	544086016	500319616	274814592	593442112	614734720	370992800	588880704	1062400000	66103020	251380704	534486016	413710496	310450208	457089088
P02735	sp|P02735|SAA_HUMAN Serum amyloid A protein OS=Homo sapiens GN=SAA1 PE=1 SV=2		2	10367740	8357876	48930820	28762390	27681970	11664370	11453970	49014700	64681728	29591040	132740200	89016096	8734949	10737820	14642220	10542710	42832620	26608160	23243660	2074121	35158712	18357680	10849460	43005180	29833510	91027104	18453190	19331750	10882210	47044300	667247296	15046560	26585820	11456970	17082390	13032140	23391780	15665880	15065820	21782290	13672470	22826950
O14791	sp|O14791|APOL1_HUMAN Apolipoprotein L1 OS=Homo sapiens GN=APOL1 PE=1 SV=5	APOL1	3	10275800	28949760	39834840	49765432	51997740	48024808	35939020	57039952	50766300	48583660	57919152	31597500	36614120	45361112	47746248	55879140	28129310	55591472	20189690	718692	41497220	20678750	26850000	47773088	61168160	24529220	43900552	48073820	59051300	40312900	49342648	83950192	36033980	43335320	75995184	57418152	18253910	30344170	57320072	30778200	30840400	44674160
A6NCN2	sp|A6NCN2|KT81L_HUMAN Keratin-81-like protein OS=Homo sapiens PE=2 SV=3	KRT87P	3	12630330	19119520	9652101	52924048	38520440	46995160	141144192	18918240	12874470	21154670	37905400	40281300	101083296	15568630	8452157	101464896	8827315	64311480	45793220	816213	41473780	10903130	11800470	30958640	80047632	35398408	70395400	21464180	17245100	6190780	44594728	64598472	27375170	161857504	30291540	89053168	35563140	12676860	22213390	28054330	125752200	19315980
P78386	sp|P78386|KRT85_HUMAN Keratin, type II cuticular Hb5 OS=Homo sapiens GN=KRT85 PE=1 SV=1	KRT85	3	48934128	135170496	292812416	128195696	51541472	68010512	184976496	33788900	213455600	58514248	45969152	51568920	140801104	33579460	39129888	267132800	61539120	92350976	18734400	1737762	16203460	53715048	204587392	81496896	130134496	9982015	87826128	30007880	107640304	205738496	77721616	95529344	58333020	212426000	49912840	41345040	55653808	18425030	85000952	55465580	172870208	37448112
O76013	sp|O76013|KRT36_HUMAN Keratin, type I cuticular Ha6 OS=Homo sapiens GN=KRT36 PE=1 SV=1	KRT36	3	14129940	32079050	38982020	19969520	37283192	21502330	25949140	40312340	37159488	44909180	13727900	44208740	28829880	27246340	29662710	46600180	26296460	35682560	40339900	901057	26654930	40350248	34045408	33789100	68184648	38580760	67801800	5708730	44904660	29965050	39515072	56447280	35574620	36701720	23906760	27419660	17222700	53699832	61946608	44425060	53934220	24748520
Q5T985	tr|Q5T985|Q5T985_HUMAN Inter-alpha (Globulin) inhibitor H2 OS=Homo sapiens GN=ITIH2 PE=2 SV=1	ITIH2	3	93188464	144955008	128281904	141675696	103781504	152752608	123783800	110767296	141732608	170036096	116909200	125115296	177104096	171479904	136783504	159919200	151439200	181832496	548986816	0	90114760	134601408	121011600	156101600	155915808	71110352	120308304	70816832	132313800	142046800	76553376	174128096	161130896	135209408	189317504	217640896	121469000	131176000	231185104	143998592	130629400	176472400
P12259	sp|P12259|FA5_HUMAN Coagulation factor V OS=Homo sapiens GN=F5 PE=1 SV=4	F5	3	4793692	18871700	13449230	37203168	125838496	46275800	71885408	165190096	17386200	60011500	91904192	180111504	58797020	281914912	40614940	27963020	43547300	139382800	195735904	848946	190749296	48966960	19704800	32831770	44959580	167270096	28051320	205274800	21309280	13189550	53445192	30964040	161065104	29270460	241639904	18126550	4879009	29059140	42166660	77160352	48285880	191697296
P10643	sp|P10643|CO7_HUMAN Complement component C7 OS=Homo sapiens GN=C7 PE=1 SV=2	C7	3	15714650	66797328	22573950	19867890	42116488	63759872	27685900	25421790	25542040	26210220	30806090	78867640	49209400	77208512	31379530	36457400	28233390	46990400	36859248	756993	73697472	29164140	33838488	30495230	43360300	31395950	25192890	40138940	28235430	19259020	22039240	28034680	44401060	36806128	28015080	67514736	33252720	34831900	38037752	29982160	24286770	22087760
P31947	sp|P31947|1433S_HUMAN 14-3-3 protein sigma OS=Homo sapiens GN=SFN PE=1 SV=1	SFN	3	11657800	1356313	1426949	697061	1675487	1908435	1160125	793118	523959	906116	2202249	5062887	1658647	722796	667904	600819	1034114	1352877	594803	12680450	2742004	1402208	1169901	891774	933771	4445139	1272979	4554745	1716732	428637	931517	919891	904615	2066565	2268312	1289299	785194	1141965	520903	2142054	377047	3542791
C4AM86	tr|C4AM86|C4AM86_HUMAN Keratin 35 OS=Homo sapiens GN=KRT35 PE=3 SV=1	KRT35	3	67822496	30134170	22097910	28637200	16688660	15766750	14838580	20595550	14839380	69701056	42803720	17999990	29460620	15064660	36852520	33790500	85321632	44172540	11776600	1071527	46876480	32804830	17625510	99681192	42526540	25086900	23435170	57182800	104211904	34510800	21819460	9991895	29359480	51425488	21288900	31117950	10398070	99737312	50037712	57381140	80085392	24911660
P06681	sp|P06681|CO2_HUMAN Complement C2 OS=Homo sapiens GN=C2 PE=1 SV=2	C2	3	13481940	13129020	34946180	8188684	18432340	7877429	26460870	34278488	30502850	8554753	6736164	16231990	12181580	17014210	14776760	20897140	15159860	11649200	11669030	24526330	11913460	14991960	19363480	11911910	13248780	4809772	6387333	17994120	15407410	22301430	10316090	11512690	17128490	21604900	10685540	9077494	35534160	70498624	15110470	15578360	12031890	12042380
P02671	sp|P02671|FIBA_HUMAN Fibrinogen alpha chain OS=Homo sapiens GN=FGA PE=1 SV=2	FGA	2	3526080	1691642	7496783	4745633	8653986	16877460	13996630	6111675	2423921	4200601	4669759	5249830	10468560	4699494	5576113	7699648	2288544	7634353	7425374	360325	6699293	12337570	9271243	7545155	5216238	8963941	12117760	15544770	3101380	2308566	9129386	8431539	6136017	10117770	6598390	2406289	1973243	13907800	5490635	6083309	3931899	10143200
Q14532	sp|Q14532|K1H2_HUMAN Keratin, type I cuticular Ha2 OS=Homo sapiens GN=KRT32 PE=1 SV=3	KRT32	2	308625	10479800	14071810	3903302	3996706	9423503	12059430	35134520	9231050	7062545	7290629	12703010	4673257	10268190	6664542	9158872	16520870	11400450	3707500	314814	28883480	21280360	11481020	21588690	28465910	4135641	24816780	29194530	6857118	3527472	18534800	3907287	8634379	24482180	6264768	9610504	4237040	2873531	22687570	48200100	42428960	17103150
P01031	sp|P01031|CO5_HUMAN Complement C5 OS=Homo sapiens GN=C5 PE=1 SV=4	C5	3	9624911	4008474	92605536	108304200	45425352	60634848	41692608	54473800	86728528	58083128	72126712	58635328	43995580	36275900	46054000	93778328	10786890	40487712	88688784	6142414	43397408	29081730	70413104	51545248	64300312	89867320	45807120	42185860	51826700	65254152	49947040	73750792	55551140	46849312	58308180	142962000	6739243	11751580	72116472	65516160	29926570	55445620
P04003	sp|P04003|C4BPA_HUMAN C4b-binding protein alpha chain OS=Homo sapiens GN=C4BPA PE=1 SV=2	C4BPA	3	32179080	94146224	367053888	204388896	78006048	73040928	59932968	36168272	41574168	49663560	79980960	58170472	45681648	86248280	40457860	109522800	24222640	121527600	24680140	681626	65779008	110557504	149670800	123153904	106466200	76237344	59693440	97018320	40322088	91134320	83529720	101066400	60745080	63752712	107981904	43638300	82949824	60274920	117137000	34777008	85435728	143479696
P00736	sp|P00736|C1R_HUMAN Complement C1r subcomponent OS=Homo sapiens GN=C1R PE=1 SV=2	C1R	3	9197150	38818340	40482968	16295570	9845489	9349148	25633520	5468010	11741850	13165600	9080988	9486508	10976580	6417963	8945557	21786160	10162450	11652830	21085260	36950.8	13333240	26499650	18898360	15968990	11560610	13092120	11504370	9697744	28896000	12429550	8240180	11131240	12268100	9138649	10507880	16754740	32651490	16487540	13356690	17510610	9571883	10143360
P19827	sp|P19827|ITIH1_HUMAN Inter-alpha-trypsin inhibitor heavy chain H1 OS=Homo sapiens GN=ITIH1 PE=1 SV=3	ITIH1	3	24751530	96145752	84076896	80310416	67705984	100815400	93685200	45918448	50939640	66254740	57766500	62992352	103031400	66053552	91301488	95441216	40550752	78196712	115507800	57800.9	49548880	83726968	79406440	87715328	60514900	80730416	84739560	70518520	55423800	47649168	68124736	92376496	70587952	90043768	76807552	57749408	46580032	78631344	111530600	83585808	43107700	74633928
P62805	sp|P62805|H4_HUMAN Histone H4 OS=Homo sapiens GN=HIST1H4A PE=1 SV=2	HIST1H4A	1	40915.6	750473	406416	226107	1210875	841585	2471691	35072.1	103584	218935	323079	1286084	725049	408483	123681	535401	149384	394292	1281228	0	92596.9	268279	983679	227885	53473.4	632269	52206.9	825489	6740959	73826.3	48267.9	166913	1466586	419688	479656	36540.2	27531.3	190278	0	261444	10202.2	471820
P08865	sp|P08865|RSSA_HUMAN 40S ribosomal protein SA OS=Homo sapiens GN=RPSA PE=1 SV=4	RPSA	2	55664808	17972510	41011820	60764808	26067230	20741340	8899641	45665768	80687984	85438632	38689860	26058170	22070310	27154800	119661200	64170540	37428152	47148780	13334910	143216	36849560	5269498	33820328	74067136	46995920	7375075	5388411	25992070	9701202	72588656	60115940	39521008	28003120	24924380	31833740	58045980	41396560	32007860	111575104	25728570	30340950	31005800
O76009	sp|O76009|KT33A_HUMAN Keratin, type I cuticular Ha3-I OS=Homo sapiens GN=KRT33A PE=2 SV=2	KRT33A	3	67935264	37468280	33404280	28851320	19760850	24059900	24685550	54136488	20131810	73738752	46385260	29382910	29894440	23359520	41483060	40879280	94208224	52942820	13881940	1386341	41210120	54021112	28663950	102612496	68207904	28606420	34536620	34108712	107798000	36687352	36168860	12128650	34822568	65244200	25862590	23083170	13793690	100923000	69437984	41013960	47605592	25801000
Q15323	sp|Q15323|K1H1_HUMAN Keratin, type I cuticular Ha1 OS=Homo sapiens GN=KRT31 PE=2 SV=3	KRT31	3	89607160	128625904	50828312	57064960	140099200	173261600	123958096	103264400	37570820	109527800	130371800	132327296	187589792	164882096	73686112	130542800	115926304	183256496	61276820	3485247	171425408	117342304	123276704	144023008	122930896	166903008	64714272	102661696	108135400	53916300	76475984	52828968	158055104	127031200	155867600	94698336	36897840	168245600	117453296	84879776	130952496	74870680
H0Y5H9	tr|H0Y5H9|H0Y5H9_HUMAN Serpin peptidase inhibitor, clade B (ovalbumin), member 4 (Fragment) OS=Homo sapiens GN=SERPINB4 PE=4 SV=1	SERPINB4	3	3115643	4280926	9084220	2614360	1625246	13558330	1383449	4374206	11055670	2446144	11193970	2651615	5139408	2891816	12396210	26876020	11322610	5878005	8417211	1313338	5947641	853181	10535130	7493139	2255849	12623810	4433227	720934	3113385	4527470	1483386	3089893	2005667	4717913	2156073	7165079	2108312	9487271	8576829	4384722	4205362	4055528
P01019	sp|P01019|ANGT_HUMAN Angiotensinogen OS=Homo sapiens GN=AGT PE=1 SV=1	AGT	3	11220790	46178872	30481900	68499240	61033952	17826360	84303432	50797100	96339400	36285140	91499528	66011200	73344544	213311296	68758048	129753200	24472650	88361768	166698000	29335330	249312400	29450190	69328032	65397392	92457312	73990576	27191010	107202096	61979380	79159312	46487560	127386800	70690064	29420880	252513296	147841104	16183420	68757424	77302096	173545904	30379640	164632896
P01719	sp|P01719|LV501_HUMAN Ig lambda chain V-V region DEL OS=Homo sapiens PE=1 SV=1		2	272438	45731440	79203320	59056160	163185200	120401000	54979420	26782640	78659088	80232944	110704400	132987696	25822010	63509288	34560488	39591640	43139700	86752560	199335008	13582450	51837352	37281248	100974000	69555552	117336800	233266096	53783900	26279240	56674020	58917100	30576990	66325760	168879200	23958820	65095440	58416820	11067420	12117280	68923928	219215296	35371100	67672968
P02748	sp|P02748|CO9_HUMAN Complement component C9 OS=Homo sapiens GN=C9 PE=1 SV=2	C9	3	34230780	31151200	52183000	65848600	83054792	68200800	47748912	104795600	49797512	56474488	92251992	90558160	43277060	100843800	57882968	59980528	44766820	84940080	39247100	139319	44868952	59229600	55981380	46192640	72996912	57855280	28639860	66886620	70953184	48622768	85185568	81429936	83772544	62011312	107416496	37765192	33184950	90026704	38097860	60695180	61557432	94531200
G3V0E5	tr|G3V0E5|G3V0E5_HUMAN Transferrin receptor (P90, CD71), isoform CRA_c OS=Homo sapiens GN=TFRC PE=4 SV=1	TFRC	3	11663290	40011512	40209632	40104512	43586600	42505888	62728320	29166670	47556980	23790010	41214568	40431648	41869232	27572430	39771660	82224864	78941856	17775330	43888180	2075076	59078792	56698400	28779370	22848030	53093568	42035440	62542472	40675968	37050832	41266848	39388352	70207936	41765600	52121608	43906960	42517000	19718920	35269320	70705288	43036400	33843520	46862680
P08697	sp|P08697|A2AP_HUMAN Alpha-2-antiplasmin OS=Homo sapiens GN=SERPINF2 PE=1 SV=3	SERPINF2	3	11596880	82034048	15529740	15172300	31365340	28726540	12335570	6672904	25308670	12863510	39793808	33692100	24731370	20272640	8318223	11483240	12377790	16914170	34388820	3353046	23325640	14172900	23184020	23674430	21117360	37858360	20635110	16102780	8939232	11748850	9152134	28231220	25204720	13295520	29450310	57979032	21812870	56408192	24046990	23968930	16316650	26491160
P04434	sp|P04434|KV310_HUMAN Ig kappa chain V-III region VH (Fragment) OS=Homo sapiens PE=4 SV=1		2	277172512	63784760	41790672	66195320	25173240	28427760	170138096	88174248	90161728	145276096	81811376	18298190	28986970	166466000	117935296	92511528	43213960	100668600	23886880	1441129	165347504	7207114	57506288	204185696	90618568	9720572	43669392	13612740	45218488	73272256	84514208	75510712	21257910	35571200	22508830	107786200	219061200	137125408	164417200	60260440	48379620	31601230
Q9Y6R7	sp|Q9Y6R7|FCGBP_HUMAN IgGFc-binding protein OS=Homo sapiens GN=FCGBP PE=1 SV=3	FCGBP	3	30772980	24907590	46737880	53509328	48520408	42736280	50304752	48821560	17807320	54695568	54469220	55114300	49533640	24553110	61995088	122017800	35633720	43788820	97476952	11955260	28528660	14069930	54506220	82611696	32634600	60424448	17658390	28889050	33561460	48589800	24924920	33251970	48640480	28052300	44207300	107884896	20322410	33775460	119953000	54243940	23806890	43223128
O75636	sp|O75636|FCN3_HUMAN Ficolin-3 OS=Homo sapiens GN=FCN3 PE=1 SV=2	FCN3	3	31339510	71207344	74046544	62667808	75553600	48948720	88910672	25090490	35445180	13979940	30150480	53492992	52306032	32324300	17919200	77699184	10988730	19328660	37297620	21048540	27386660	30016120	76498656	9616920	69053952	41432740	82300168	34229240	55979368	23324660	29714080	61330020	40755680	33109980	33089700	45129520	33199850	21528840	25412090	58079680	30524120	38369240
P29508	sp|P29508|SPB3_HUMAN Serpin B3 OS=Homo sapiens GN=SERPINB3 PE=1 SV=2	SERPINB3	3	7801448	10507670	10863130	2499423	969603	16520110	1975340	3612015	16175370	3420358	17594030	3405771	5959409	2392502	12557250	28214490	12835700	4822535	8467476	1550611	18825520	4244485	15916030	11270190	2888260	19247520	4602270	6617559	5526037	6287417	2876168	2647793	2747226	5116663	2104045	14553630	4284313	8104943	8298143	4883372	3668523	4142846
P02765	sp|P02765|FETUA_HUMAN Alpha-2-HS-glycoprotein OS=Homo sapiens GN=AHSG PE=1 SV=1	AHSG	3	91958112	5301507072	4796531200	6242825216	8541476864	8598804480	5187578880	6380029952	5895670784	8721772544	7237891072	5323564032	3906608896	3055531008	5972314112	6442264064	4602372096	5238340096	379187712	58055912	1974795008	12041929728	7438615040	6895142912	5667270144	4552203776	6729210880	2466716928	5706311168	7314595840	2594970112	4468570112	4954015744	7163336192	4395195904	4105636096	2425338112	1129171968	4213360896	3697953024	10319070208	3558832896
E9PKE3	tr|E9PKE3|E9PKE3_HUMAN Heat shock 70kDa protein 8 OS=Homo sapiens GN=HSPA8 PE=3 SV=1	HSPA8	2	2649180	27497600	30410650	26703940	16795520	20077500	18396460	30772490	7964286	13021790	17616340	16276510	17588660	32221180	14814000	19269300	27784200	32922950	35980960	0	13774130	55244840	36386792	18988430	30751000	10932990	39362300	21353070	31114900	13185820	20493420	19574680	13471100	17679560	12145220	24297260	10989370	2502668	29749410	39593860	13239110	9419328
Q6FI13	sp|Q6FI13|H2A2A_HUMAN Histone H2A type 2-A OS=Homo sapiens GN=HIST2H2AA3 PE=1 SV=3	HIST2H2AA3	2	1022370	1256978	740627	470763	382132	64229.1	1273429	414576	877649	766363	159347	308676	24144.3	8021313	1621825	1129418	238772	1371599	1831881	0	4939919	822940	1062613	1914213	421964	834466	64320.5	334168	8157603	1419083	813666	1427481	267691	0	342215	2886524	1434908	61963.4	1457235	1289879	170510	110373
P02763	sp|P02763|A1AG1_HUMAN Alpha-1-acid glycoprotein 1 OS=Homo sapiens GN=ORM1 PE=1 SV=1	ORM1	3	317406304	97722896	128169296	90373848	175452192	82513000	123745000	203789104	103301000	69678720	111479400	148505200	111030496	204322592	119316600	79906752	74312064	151999696	65521540	14008740	182681408	64274200	98410304	109591600	119912800	225250704	97035136	180112608	87066680	85533936	107800800	118473296	194411008	67569936	237600000	70584240	84403432	656091072	140558096	89675968	115409600	189042096
Q9UGM3	sp|Q9UGM3|DMBT1_HUMAN Deleted in malignant brain tumors 1 protein OS=Homo sapiens GN=DMBT1 PE=1 SV=2	DMBT1	2	123184896	923613	7948681	99379168	106929296	83661472	165623296	143656896	15425160	21512410	120737800	108917104	98042368	106149800	134284192	69635080	35902512	110616304	18891160	618542272	93529728	438147	35374792	31606900	173740496	58521220	96262640	32127070	43773632	245495600	103330096	219184800	60685680	48174720	107664304	122320000	3280619	526484	283517792	119341904	252512992	79011952
O76015	sp|O76015|KRT38_HUMAN Keratin, type I cuticular Ha8 OS=Homo sapiens GN=KRT38 PE=2 SV=3	KRT38	3	33037980	20247070	36744220	17282920	16285470	21714140	29165450	37117840	93321840	33391430	10224240	19603540	15059020	24366780	24217930	23797050	20123800	32228540	12805400	423473	16813110	42707312	30372960	30312840	60681140	14905040	63375460	8394938	37026672	25768350	33797248	37563672	15480230	30788800	21199040	17231030	15205400	11958270	49319380	32078370	41124460	23886520
P02790	sp|P02790|HEMO_HUMAN Hemopexin OS=Homo sapiens GN=HPX PE=1 SV=2	HPX	3	925840576	716389312	654193472	1239313024	789013888	713411200	856087616	1027433984	538613312	516869504	1100428032	1004382976	850460800	828378880	861035328	692243072	522049696	657326720	369162496	14635140	903531712	537685824	769479680	1243474944	585426496	1039745984	465353216	1188989056	531295616	488300992	737916928	946217792	775231424	957846976	1543890944	1132003968	1030387968	1432423040	529127296	1406723968	684653888	1141764992
Q14525	sp|Q14525|KT33B_HUMAN Keratin, type I cuticular Ha3-II OS=Homo sapiens GN=KRT33B PE=2 SV=3	KRT33B	3	12762710	15825680	17351620	7798767	8448871	12081150	13749170	40299128	10553450	8281188	8533406	13257970	6921429	12344830	9919329	10284850	17510370	14139550	7869840	99053664	28915450	21391480	14783370	23533520	30280640	6115897	25603080	29425380	9139602	6112742	19610810	9736391	10352560	26931660	13897580	16531670	17430720	12170640	23986220	53829032	50143660	19080550
P05090	sp|P05090|APOD_HUMAN Apolipoprotein D OS=Homo sapiens GN=APOD PE=1 SV=1	APOD	3	35482680	59564552	102990096	83089440	119436200	150668000	51980820	52048760	63258940	53154900	219535104	134404192	89703600	84974032	60270872	78038568	48243888	239419104	40656360	996097	108508704	109805600	102367296	82288816	155505104	138709904	147293904	89177400	87134576	53491728	66074140	110145400	137405504	178345296	85323008	61259960	57160888	80745552	96097608	98559040	60103140	79366960
P01880	sp|P01880|IGHD_HUMAN Ig delta chain C region OS=Homo sapiens GN=IGHD PE=1 SV=2	IGHD	2	676987	14330680	31355550	26660480	100147296	14516840	38988660	22813670	46983592	168354304	102768896	113731104	142754400	124761696	7864751	88132064	137537408	81975672	95790080	4153123	107492200	2723685	3296960	139034400	4351220	91492632	19588820	106645000	26381910	29068830	50553552	50160608	125097504	109750096	177044304	7279063	12827140	118424800	44660280	51270200	98301728	122538600
B4DL87	tr|B4DL87|B4DL87_HUMAN Heat shock 27kDa protein 1 OS=Homo sapiens GN=HSPB1 PE=2 SV=1		3	58520640	100482896	57750368	35614640	29116220	33701240	36955140	57597008	75994528	24761050	26874770	32619460	36928860	32558330	54255760	73427888	29931020	56961740	51871832	5327950	46962720	61137200	52810000	40669160	70827376	54644888	41481872	44452768	50576460	20219590	55459940	36660320	29657260	39099368	24951400	40399752	94922064	49718488	75286368	42824512	26613020	39541448
P04114	sp|P04114|APOB_HUMAN Apolipoprotein B-100 OS=Homo sapiens GN=APOB PE=1 SV=2	APOB	3	206116496	359853312	437424384	352395584	89212688	93574912	322899392	131696200	351601984	174764992	495993984	80438768	117688400	122259200	208068000	338292608	86702656	337691200	61730620	8058212	59493020	349698496	463329792	276457696	423936384	125483000	30633340	236076000	342074912	426339712	200923904	370518688	115752096	111526000	153687504	252350592	416704192	182284704	281340000	93871456	90841312	117581104
P14923	sp|P14923|PLAK_HUMAN Junction plakoglobin OS=Homo sapiens GN=JUP PE=1 SV=3	JUP	3	22322560	42985360	18294440	30304300	69995048	72419968	62741700	67628016	32592470	56694272	44110440	54273340	60106380	47271752	60996260	40685580	24473080	37427920	42942848	0	45938140	66973140	45251780	49623800	33832500	43334752	50691180	53725700	56863620	40777240	49853880	39589528	46387752	65876760	59104460	45616900	22544810	40061760	39178488	48441952	64324728	56693660
E7EUT4	tr|E7EUT4|E7EUT4_HUMAN Glyceraldehyde-3-phosphate dehydrogenase OS=Homo sapiens GN=GAPDH PE=3 SV=1	GAPDH	3	5767142	11911120	4683684	8426565	22836810	10519950	18123090	43424480	9624402	16313910	10122140	18704390	25141700	15866350	25306950	9998911	9151444	15880600	24264560	1198356	46564220	58120512	13506930	17878930	15472510	17324920	14535570	29555650	24988470	11641260	21304130	12790360	24052400	21027140	27196430	22563200	4984669	22356190	14040720	16887310	29635890	25546270
P43652	sp|P43652|AFAM_HUMAN Afamin OS=Homo sapiens GN=AFM PE=1 SV=1	AFM	3	23566840	63465520	60848800	133960704	74575448	86032224	117821296	46184032	46818120	71542352	140692800	64365752	151917696	131445296	44391160	80272440	59991088	77173288	115491200	17692040	230541104	38270140	67925760	111690800	92231712	73138088	89394816	155102208	29158560	26228630	37503712	198117600	48209728	103115400	260501792	64034672	44144600	57121180	96156064	122395200	79350528	139760896
P07339	sp|P07339|CATD_HUMAN Cathepsin D OS=Homo sapiens GN=CTSD PE=1 SV=1	CTSD	3	10959870	64030512	92113440	95077696	31797640	78308144	53712220	50859840	38519820	149908192	41458472	62088660	110764496	74713584	45865888	61600272	17752730	70135600	57273088	171625	108783000	43898152	44534792	98923120	148928896	48026100	45133712	66705360	68586112	29055580	113503600	95973840	68051584	95939672	86572112	50048032	15820760	51773728	155928896	100842200	89616816	95776128
P01833	sp|P01833|PIGR_HUMAN Polymeric immunoglobulin receptor OS=Homo sapiens GN=PIGR PE=1 SV=4	PIGR	3	18356820	131229000	204873792	183065600	111901200	164258000	115219104	67500784	130106304	231734704	116746000	51065620	160901104	18352040	121966200	179824608	228773904	175334704	14343490	587548	72307136	226890496	210367808	130438896	260596400	77507928	197387296	42047780	310447008	204014896	213801104	267289904	125227600	175317104	108234000	133894800	26122090	17858510	162113504	197349792	195897600	151997504
P08185	sp|P08185|CBG_HUMAN Corticosteroid-binding globulin OS=Homo sapiens GN=SERPINA6 PE=1 SV=1	SERPINA6	3	33733072	4172419	1064702	4117803	4670796	4238252	6804003	5416257	2328078	3232821	2544918	3778060	5492343	6865011	7732388	3284620	7334938	5630126	2091147	747647	8979455	6553020	7389219	12104620	1009554	2433664	3439583	5177767	7271677	1450723	3159806	3304013	3220725	6673816	3911200	15956430	3290847	15415780	4762588	13378270	5192707	2268107
P58876	sp|P58876|H2B1D_HUMAN Histone H2B type 1-D OS=Homo sapiens GN=HIST1H2BD PE=1 SV=2	HIST1H2BD	1	16118050	26520700	44669020	42532020	11774630	28866820	29333470	22131170	44155800	107838400	28517310	7769632	29098710	29162140	35646240	34607940	79343752	47966340	12067510	0	15415040	56163152	39858920	71624288	65683552	4366185	35891752	11383970	85258704	22314200	45929232	69122888	21298320	33180530	22031860	32400090	7220011	29651570	69309216	25187570	81245136	26455520
A6NCN2	sp|P68104|EF1A1_HUMAN Elongation factor 1-alpha 1 OS=Homo sapiens GN=EEF1A1 PE=1 SV=1	EEF1A1	3	38384100	81790488	95905920	37998008	14536600	23939180	16857760	16361490	39769340	21799330	23009940	9199618	11420660	5291325	48466180	63971020	43634192	18110280	10361900	1384356	33891520	67383728	87174712	103645400	21481670	9865776	20079040	22279720	33793800	62305008	33878560	29336440	23617710	22834250	10451510	64298888	151693696	11889790	27798160	41406632	12086070	24930300
P27169	sp|P27169|PON1_HUMAN Serum paraoxonase/arylesterase 1 OS=Homo sapiens GN=PON1 PE=1 SV=3	PON1	3	1462581	2967298	5080181	9994020	3576699	3937833	2498811	1476032	2296423	2525519	5309549	3770972	3848686	3338674	4038253	2040812	3523083	4373547	9837758	4326.92	4317024	1962867	2361366	4079292	3548437	24560300	3570548	4921812	1846357	1126528	2989903	5065198	3143007	3525205	5905911	3486904	3341111	1843772	3943297	5570772	2855045	4225861
Q16378	sp|Q16378|PROL4_HUMAN Proline-rich protein 4 OS=Homo sapiens GN=PRR4 PE=1 SV=3	PRR4	3	5903758	16008270	30821410	8643765	89795936	111205600	21465400	48539060	11093470	524830	93768144	29905070	25671880	27367750	86163408	94271744	6327676	16464620	51478280	27062480	14935500	17541300	83061904	27060410	37980680	15274270	36304480	22316230	236833792	31586830	8690641	43506368	68825664	2737882	45488680	51409512	5759341	117461296	27758970	18661360	19559800	44624700
Q01469	sp|Q01469|FABP5_HUMAN Fatty acid-binding protein, epidermal OS=Homo sapiens GN=FABP5 PE=1 SV=3	FABP5	3	5042602	7125225	7812620	9857633	5744860	9733291	5901784	4121982	11945840	6179748	9004890	6335041	13848120	11890070	3657558	12661820	3740262	4180207	11716400	8932787	4834289	3921231	11388260	5346081	5013926	12439480	9622539	6082201	4136044	4641945	3820920	5777263	5599147	7787605	5329231	2718246	7065502	6307599	9280150	31659950	3273259	7495319
P01616	sp|P01616|KV203_HUMAN Ig kappa chain V-II region MIL OS=Homo sapiens PE=1 SV=1		2	9607993	4209022	16264250	38864848	39810208	46150840	44751900	82659960	22892160	61840560	83656848	64443640	20260900	36684048	34917280	53215208	27206220	22751770	31577350	538732	40910880	51711120	38465448	38278680	48355608	27002780	60540488	35869488	67203968	15081230	34502392	47598032	46094992	33170730	40089048	21580850	10701450	8582667	26855680	46441512	16613690	43022860
P02760	sp|P02760|AMBP_HUMAN Protein AMBP OS=Homo sapiens GN=AMBP PE=1 SV=1	AMBP	3	150091696	3475302912	4974827008	5262729216	3724087040	3399538944	2631964928	3021446912	6859692032	4954658816	4048734976	3623255040	1712258944	1964204032	2814127104	4093477120	3215968000	3165844992	458397184	894508	1451524992	2894827008	5066681856	4815706112	4317697024	3691596032	3335335936	1695336960	3337286912	6198837760	4940471808	4198450944	3646622976	2827166976	2544866048	2583998976	211640400	166044400	4963596800	4015674112	4629606912	2800727040
F5H8K9	tr|F5H8K9|F5H8K9_HUMAN Keratin 4 OS=Homo sapiens GN=KRT4 PE=3 SV=1	KRT4	3	5528499	11343060	10547730	4017901	5006268	1592622	7186514	2712920	12693460	3701415	14351490	7475085	3786238	4615944	10441200	1730142	10472180	4680752	7535327	2034115	10498330	5577868	9603343	4696189	4340481	3408966	6196840	3984723	3591675	11871750	6016803	6490275	5478348	1652548	5950074	6635801	20954460	16012240	5788222	12682020	5042928	11728590
P59665	sp|P59665|DEF1_HUMAN Neutrophil defensin 1 OS=Homo sapiens GN=DEFA1 PE=1 SV=1	DEFA1	1	225546	3954965	8678586	7009228	503419	173404	2784058	372680	6713465	9033777	226038	125394	342152	1369909	4759978	3088503	3941856	2805816	1027430	149558	5111393	1130173	1129530	2646693	8378794	430714	9494843	9918927	12599780	3288413	5405986	5659040	445333	1496166	241429	7534416	2213794	3923090	2776347	6757502	5401696	1422735
P35542	sp|P35542|SAA4_HUMAN Serum amyloid A-4 protein OS=Homo sapiens GN=SAA4 PE=1 SV=2	SAA4	2	11729.6	60588568	23619160	31557800	90946656	74658256	103110600	148634000	49809408	51691020	55406200	60057888	95335184	61941020	129664200	64817820	46247248	65896368	18381890	131259	143584304	184771696	62902888	55288648	53104328	56259880	35829440	122958496	90656280	34975320	96439792	57967112	87504888	127641296	72117808	99369968	37336100	47312440	47621320	57255728	105746200	81786464
Q9Y2A7	sp|Q9Y2A7|NCKP1_HUMAN Nck-associated protein 1 OS=Homo sapiens GN=NCKAP1 PE=1 SV=1	NCKAP1	3	47702180	35468040	27228190	83133208	48375320	41180592	54012620	54624792	54374792	60938872	49797040	39051980	28050860	35414820	72984352	51619020	36268768	33665792	19302520	11259220	19593540	36167540	30496180	28682380	59761540	35837008	63969648	21628980	70897480	112681000	59259440	61824952	46062460	39555640	37064088	42248200	5074734	7716945	74812112	61403100	87978592	33332820
P22352	sp|P22352|GPX3_HUMAN Glutathione peroxidase 3 OS=Homo sapiens GN=GPX3 PE=1 SV=2	GPX3	2	2739618	8867936	2134490	1882065	2029756	1744146	4922427	1875331	1417786	2891085	1595714	1199635	2862560	766458	6851011	3717270	4743904	1135176	4308017	0	2800307	4152013	4304700	2379548	3058825	2894102	3518656	3134049	654855	1043097	2158136	1116771	1251373	3922791	1066678	3127926	2984251	3203517	2558495	3238360	809254	1672326
P06727	sp|P06727|APOA4_HUMAN Apolipoprotein A-IV OS=Homo sapiens GN=APOA4 PE=1 SV=3	APOA4	3	283944896	1050971008	924199168	1389177984	1451508992	1207368960	1157090944	482712992	920805504	1487860992	1065555008	1014115968	1540320000	750451904	1127459968	1113374976	1169478016	895046080	70242312	5231370	1042094016	1592531968	1310323968	1331170048	996291520	1151014016	1383730944	684280704	1589019008	1078989952	855865088	1545741056	1076349952	911278976	1013595008	1366806016	478999200	1131755008	1219696000	1511458944	1313080064	950836416
P61626	sp|P61626|LYSC_HUMAN Lysozyme C OS=Homo sapiens GN=LYZ PE=1 SV=1	LYZ	3	330767	419245	240996	152927	2850490	1417004	713095	219036	257814	902303	847130	973751	376080	332163	1176264	581462	141527	109079	345954	323963	249370	71644.9	364819	699740	431306	802409	1000730	499129	190851	0	378033	243779	952447	972619	1277774	1555454	95136.8	107057	208974	976765	927591	714125
P01008	sp|P01008|ANT3_HUMAN Antithrombin-III OS=Homo sapiens GN=SERPINC1 PE=1 SV=1	SERPINC1	3	33457020	259616192	46425640	145461904	307519296	480792896	263683296	337548512	169672304	236084896	210855104	554488384	673740416	680191616	86757480	173670496	229806704	122453400	623228224	4169062	240983696	177506096	306111392	244495904	88039744	553877184	282171584	1198169984	271000992	196181904	158652000	206752496	527527200	353706208	599333696	117793504	40471888	729382080	124201000	180728096	398506816	222133504
E9PBV3	tr|E9PBV3|E9PBV3_HUMAN Suprabasin OS=Homo sapiens GN=SBSN PE=4 SV=1	SBSN	3	23666150	18091450	41939688	14009240	20242040	14899410	15814970	14567270	20901570	18822880	44564808	26015690	15181780	24212860	10827790	18187420	17772040	25402930	29606230	1639019	3713232	5450150	8248024	19645720	23688120	27201200	14464170	13693020	10690630	13183760	19588060	22628280	20159970	9957188	22982080	15464210	18168720	8801446	24010440	18557180	12367110	21905600
P01042	sp|P01042-2|KNG1_HUMAN Isoform LMW of Kininogen-1 OS=Homo sapiens GN=KNG1	KNG1	3	195581792	63299128	349727488	326327488	214567504	267480896	152825200	268878688	455852800	430678496	254501904	400912992	232324000	425963104	215634800	201960992	140712704	270110784	61331952	136279	164057408	41036088	217470800	364304800	337786688	102329000	111595600	292607008	218439200	305138208	263832496	247301504	279729312	238589904	239877904	167496400	31943800	128979200	443169792	200400992	255058704	367105408
Q02413	sp|Q02413|DSG1_HUMAN Desmoglein-1 OS=Homo sapiens GN=DSG1 PE=1 SV=2	DSG1	3	7953972	15798110	19684000	10365900	8341386	6130429	10553840	8907468	8559117	19779500	95631368	22924540	13987870	21211510	14833310	10442910	23199910	20012440	19321560	739173	35496060	12450700	8729632	87351184	47641848	22672720	38899440	22608030	27926100	5720335	14418760	10876100	19921990	16652510	23114990	72346808	11885740	21983790	13212520	20938230	7990537	28444240
Q15582	sp|Q15582|BGH3_HUMAN Transforming growth factor-beta-induced protein ig-h3 OS=Homo sapiens GN=TGFBI PE=1 SV=1	TGFBI	3	3202234	9823173	44728420	47023512	42800220	39566272	37877352	24081470	42820780	60063460	26583110	94793472	33681072	43071880	17754070	19365500	49460632	37295000	63004648	188476	47703860	5974149	23526590	36362592	36924420	52420232	72300992	52758800	39020580	26872560	25347650	28604110	67944064	16384280	37407940	67232944	18861710	11036070	55732220	80796400	36229040	81464784
P04431	sp|P04431|KV123_HUMAN Ig kappa chain V-I region Walker OS=Homo sapiens PE=4 SV=1		1	752596	3409944	1362587	2092635	2289539	10303310	2398099	5498934	761165	2833782	3412464	3655092	4486581	8538343	2143691	4390352	1996593	2389668	4844198	84932.4	4647334	1537886	860641	2651482	5030957	11075790	7841715	18043410	1198187	1120116	3058512	3313929	8094651	7917120	8937626	2629332	655312	2332008	3293902	3267083	2136896	2161177
P04196	sp|P04196|HRG_HUMAN Histidine-rich glycoprotein OS=Homo sapiens GN=HRG PE=1 SV=1	HRG	3	11478150	65940552	44063080	9261620	1496180	83974952	43148380	2409258	21790210	46510380	35272780	90301368	99391392	62357552	16570200	54208560	51754872	21308730	61156160	0	27246350	3192204	31203610	29051310	12532540	44979480	20362600	66233392	6766258	18264990	39112260	2811333	75311160	78241752	86002144	15956220	37241288	103368600	24688740	48149712	54901088	70407040
P02747	sp|P02747|C1QC_HUMAN Complement C1q subcomponent subunit C OS=Homo sapiens GN=C1QC PE=1 SV=3	C1QC	2	4467587	9661311	4838129	5412238	1965110	5023882	3525349	3412909	3778079	3577504	7675557	2858547	4473055	2156662	5044256	13330750	5498346	2852148	1401025	963082	4382808	1429913	5554971	4476245	5683304	1997093	2548028	2504189	4887202	3949787	3831195	5449164	1696553	8813719	2112090	7844164	2046462	18137520	6978927	2579519	7146690	1699369
P02654	sp|P02654|APOC1_HUMAN Apolipoprotein C-I OS=Homo sapiens GN=APOC1 PE=1 SV=1	APOC1	2	12998410	52240792	20921470	14625240	8094968	3316230	18268370	2216711	7317780	12999410	13071160	9891952	12050220	13621250	14447600	3642963	8738731	25838970	7328049	1454945	16197540	9190684	23360330	12095720	10074870	5715124	27783360	9649519	23722060	7511729	7768412	9441909	9218413	7220036	12490680	6852422	22228740	34231648	9860733	9021040	8657663	9787850
P03952	sp|P03952|KLKB1_HUMAN Plasma kallikrein OS=Homo sapiens GN=KLKB1 PE=1 SV=1	KLKB1	3	5656298	18437250	8459202	14632100	12904870	7514622	23899960	10874110	16259200	12376090	7743457	13553760	11809570	13782390	9020166	16608750	19522120	12780520	14830950	6002612	11974480	22052030	14284610	18750760	13991800	39119020	14510580	7212422	14935090	5377090	7799596	12705130	13261580	13402440	11578970	7173497	340714	29754750	23750830	35576300	12487650	10162000
P01603	sp|P01603|KV111_HUMAN Ig kappa chain V-I region Ka OS=Homo sapiens PE=1 SV=1		2	16499220	21877180	22619320	32186930	28258390	28496280	29694920	32664550	22901510	49951500	29137980	27857430	40027280	24423220	41656432	23799300	59361928	40926920	27733200	4182609	67013080	57588488	26480700	48397980	49302900	38103460	40787460	45429860	41430900	15330070	59883512	49599300	29538920	33870340	23493020	44888008	17499740	35240848	40638140	35649752	25416840	25579220
P22891	sp|P22891|PROZ_HUMAN Vitamin K-dependent protein Z OS=Homo sapiens GN=PROZ PE=1 SV=2	PROZ	2	2873774	31053610	80771160	33728968	398275	3625879	3016984	2806719	38938392	29089610	2822047	227566	2933324	860580	20685530	20555250	5504172	8563254	1471786	98027.7	184611	15420470	27922490	24823730	24924120	1490288	5807999	629870	26612560	41322280	19556910	16075230	673970	3773246	2529806	9619018	3164941	1100293	46383900	9471017	9186896	4282294
P05534	sp|P05534|1A24_HUMAN HLA class I histocompatibility antigen, A-24 alpha chain OS=Homo sapiens GN=HLA-A PE=1 SV=2	HLA-A	3	2285313	12055980	11279290	12229020	19573660	8348711	8655492	5559197	3671095	4794731	8650743	23723210	9436814	21947130	3635995	4628313	7646131	12549580	4024461	1276094	17622670	6257567	5717822	12346050	16280740	23353140	20088220	17711070	8060245	4755272	5091376	9190826	15980480	6459742	3586236	11489020	2306766	7773217	6585750	11918450	4621102	11973100
P02751	sp|P02751|FINC_HUMAN Fibronectin OS=Homo sapiens GN=FN1 PE=1 SV=4	FN1	3	21671620	138614096	230338400	191960192	244034400	264171600	208254496	310133088	140326400	182659904	240599104	105111104	261598704	512927392	137524992	177735904	83681456	314732096	306117696	322942	420358496	112639400	130829504	195665696	204932704	328934112	129234304	358980416	139776992	144609600	131492304	175901200	352867808	185839600	414534112	136663600	41151640	262143008	178351504	190001904	162701504	414119104
C9JX84	tr|C9JX84|C9JX84_HUMAN Inter-alpha-trypsin inhibitor heavy chain 3 OS=Homo sapiens GN=ITIH3 PE=4 SV=2	ITIH3	3	58524392	213355200	185055504	228787904	257315904	386248192	305284000	214106208	244501200	418166592	330053088	377004096	498237600	513337216	231978592	224197200	259744192	276863488	373510016	29907140	498545408	258541904	625395072	385559200	298291008	442627200	335430912	433362688	327018208	201568496	300417216	373484512	369884896	485539104	507347712	240370800	54561400	617132416	199504608	339723104	489972512	406491296
P07225	sp|P07225|PROS_HUMAN Vitamin K-dependent protein S OS=Homo sapiens GN=PROS1 PE=1 SV=1	PROS1	3	83628384	109775296	331501696	387033600	143859600	58058140	32008310	47693208	155376192	308764992	173794496	171235808	94925264	80377856	168024800	50450432	189273296	176612000	38496680	2470701	59565880	249677792	120372000	412759488	259400400	87429832	122342096	31864140	79482872	195180496	87672000	301330816	89913264	127774600	103284800	140106000	123920800	129939800	333668704	76684032	281028800	129995296
P04217	sp|P04217|A1BG_HUMAN Alpha-1B-glycoprotein OS=Homo sapiens GN=A1BG PE=1 SV=4	A1BG	3	14531440	462202816	379220416	411627200	855599296	491242592	693073920	276781792	451297504	567276928	1016113024	838323968	544675520	677362176	165009904	600947968	259277904	629881792	920951616	6540854	661462400	144520704	646731776	515357792	621565120	1033436992	681362304	546192768	336912288	448153408	420919200	651050368	1203785984	553044928	955467008	493481984	85788192	117920600	513352384	799135488	300302784	853412416
C9IZD4	tr|C9IZD4|C9IZD4_HUMAN Uncharacterized protein OS=Homo sapiens GN=ATRN PE=4 SV=1	ATRN	2	7808892	29958930	21359470	38920232	39954580	80595056	81757488	21999020	28282350	27260900	60480420	34989360	65366152	40548700	26185470	45223240	13551140	42932600	43793180	1322065	36823432	17620220	93283440	36022440	37190500	65458380	32958130	29004800	34180992	23455880	42332120	51550152	36662580	42862552	55461780	55251968	6495143	12374590	36682528	50745032	61600700	40274248
D6RE86	tr|D6RE86|D6RE86_HUMAN Ceruloplasmin (ferroxidase) (Fragment) OS=Homo sapiens GN=CP PE=4 SV=1	CP	3	2075750	10119630	1811783	3625971	5146815	6303752	3575614	2442160	3740070	5407180	3735447	4290326	2473515	2748244	2270627	3817515	1757459	1133926	14796840	1286418	3058096	3025872	3890634	6043176	1970968	8662655	4410725	2967456	3196612	4248550	3653949	6042761	5613955	2925537	4777734	5156367	8739918	7487112	2995404	5776634	1348377	3378010
Q5VY30	tr|Q5VY30|Q5VY30_HUMAN Retinol binding protein 4, plasma OS=Homo sapiens GN=RBP4 PE=2 SV=1	RBP4	3	4249930	62944700	24434870	47488880	56111848	53305560	42008060	24266150	101313600	68615104	64328540	84641800	53177460	39353220	47583080	127964896	42513920	50969460	8107429	349554	28667300	58593820	56660380	54975552	64535328	25146360	16107830	19679980	90458288	54400860	64829360	36087768	55944992	34696280	43201112	86277424	5602229	16555300	102380200	70966944	56182368	36711768
Q14624	sp|Q14624|ITIH4_HUMAN Inter-alpha-trypsin inhibitor heavy chain H4 OS=Homo sapiens GN=ITIH4 PE=1 SV=4	ITIH4	3	73144328	35380392	122050800	34259260	6462913	50974800	10710060	21828060	63159920	18994410	51185380	3870777	6255353	2138675	21263100	30982210	11183710	8685007	5810231	19432710	3496524	26774960	54285680	26776300	20959590	14122710	10288370	4182736	15407990	90514304	13595030	11408560	6974303	11260770	5296695	66719940	27366700	74443024	21281830	9179937	7226371	5548475
B4DI70	tr|B4DI70|B4DI70_HUMAN Uncharacterized protein OS=Homo sapiens GN=LGALS3BP PE=2 SV=1	LGALS3BP	3	25703130	27382940	11893140	18162200	34099992	39238460	23264110	27876400	20938870	28141040	28615900	28527320	27356800	30016000	36127080	20024050	11676510	22705090	46280060	2789076	30693330	36236960	28439220	32276160	27960310	25442390	49769880	34606180	30459770	20410730	36718072	25715050	25439980	24357590	37646168	37450120	14880180	45964160	24129660	41396320	39506648	26412480
O43866	sp|O43866|CD5L_HUMAN CD5 antigen-like OS=Homo sapiens GN=CD5L PE=1 SV=1	CD5L	3	6774814	80755632	216989904	362403904	138053296	287740416	72430784	79972592	47382680	280569216	226713104	145650096	236428800	151383104	119030000	78109992	101317696	239175008	38511860	25540940	156780192	113421600	98878408	348385888	327924608	117391104	377770816	113761104	156827392	65015712	206080400	392157696	137496896	203349904	197683296	137444496	35145968	17641930	382637696	133800200	340004704	141411392
P43251	sp|P43251|BTD_HUMAN Biotinidase OS=Homo sapiens GN=BTD PE=1 SV=2	BTD	3	10794140	30279230	20853880	19249610	27920200	47001100	15122880	11469110	32955880	21366730	28837880	30182310	27388300	13396530	9508932	37890380	11819280	11160170	39695448	12447.6	15840640	2899121	26722700	18658770	11848660	31465280	10877190	23715920	14614190	14030770	8534220	12241480	27894440	22171090	22451050	26749300	35324568	53519420	21127700	23535560	13222720	19125080
P51884	sp|P51884|LUM_HUMAN Lumican OS=Homo sapiens GN=LUM PE=1 SV=2	LUM	3	31917420	109302704	188468000	35079288	348071808	131954600	180959600	137883200	79473536	283724416	171248496	342440512	268071504	288242496	154365200	129847904	86205192	273584608	144488000	44262080	118117904	30338580	81432352	201946800	43969880	380362208	333301888	234818304	97316368	215800896	205297104	262872400	168156000	61947432	101483200	186750800	23355930	47622600	226094400	349232704	137455296	166990896
P08603	sp|P08603|CFAH_HUMAN Complement factor H OS=Homo sapiens GN=CFH PE=1 SV=4	CFH	3	35108000	29360040	83071424	39362728	63071620	16887170	21018920	21212850	38095320	22661070	41579500	53788288	25971780	41833560	14974990	40877088	13380420	45939920	6910009	53562500	22361040	35853208	39993220	30623200	38999820	30226730	12108500	26409350	27148560	32570370	24910750	18372460	29126550	23032610	26173800	12476390	24079930	159762000	25745530	29386620	17466320	24558590
P02743	sp|P02743|SAMP_HUMAN Serum amyloid P-component OS=Homo sapiens GN=APCS PE=1 SV=2	APCS	3	21333050	28489960	56923088	11085850	22325560	34270220	19410240	67288648	54486760	28749990	54904900	20452990	41539980	30311820	56581380	57883000	84193712	46121248	48141472	1260084	21384560	66644560	52576780	57413260	8327290	18206470	9162406	43031060	15457160	32195420	20432890	11139790	31461660	57764288	32209120	37562180	31556800	25842340	39850820	43270760	38369860	54331992
P02649	sp|P02649|APOE_HUMAN Apolipoprotein E OS=Homo sapiens GN=APOE PE=1 SV=1	APOE	3	153663008	102137904	61284200	51698920	10284760	12991860	34002100	32762040	35893060	37838620	139657904	16254830	20103620	23275060	33302940	64786888	16911590	63206780	24714560	461220	19544240	15829070	70322432	55215200	51224952	18254150	8335001	13455790	32344680	65566140	19122680	40210392	20822190	15426270	16344140	63955220	24977980	8357416	47649768	22403740	21584920	25126900
Q9UGM5	sp|Q9UGM5|FETUB_HUMAN Fetuin-B OS=Homo sapiens GN=FETUB PE=1 SV=2	FETUB	3	16078860	11460030	9132640	8371454	6870134	6504105	10473380	12826210	7658533	15396120	9036299	7178050	6777510	8910055	10119180	8637423	4508927	5627041	2858404	763339	5786030	21720440	12327200	11454150	10585840	6955658	12611630	8749588	19288720	9181877	3150171	8371062	9207202	8272645	11106150	15715840	12020480	25876410	4579740	5263807	4437549	8785466
P10909	sp|P10909|CLUS_HUMAN Clusterin OS=Homo sapiens GN=CLU PE=1 SV=1	CLU	3	10652700	217680496	174202896	208692400	109228000	116165200	168137408	124595696	235164096	113122496	438030016	116079400	212965104	148640704	129113800	246934400	89063424	137300000	157164608	4578103	276859488	13859660	234290896	135667808	187973904	176284096	109148600	102777600	223792704	212842000	147905600	216535600	158432496	247457696	127897904	590178816	14260710	134228400	183549104	105705600	216959104	104335200
P04278	sp|P04278|SHBG_HUMAN Sex hormone-binding globulin OS=Homo sapiens GN=SHBG PE=1 SV=2	SHBG	3	14677510	9174717	12226740	13656060	12910320	8545139	19841570	19498420	10010100	13115670	8300792	22606180	7764238	6243195	21968850	26905680	10653100	22852440	17744150	53060.3	16292700	16944230	14550720	18030860	22995310	18825300	12747140	12534610	11617920	10408490	15903090	14423610	11356280	11690820	10057900	13040510	16071100	89243080	9490418	20467900	9683678	25328400
O95445	sp|O95445|APOM_HUMAN Apolipoprotein M OS=Homo sapiens GN=APOM PE=1 SV=2	APOM	3	3546164	34209700	49588312	64255000	79033408	70192464	30350650	86824888	43780340	108922096	119368704	100748496	59943800	75680528	81359472	60965328	62360768	78422400	32934900	3905463	109030096	24510850	35201360	163678096	73743840	70275376	26594890	44503440	79060384	42786260	27104940	81940096	95155616	57371152	88456928	128111904	2066727	5429043	165495504	61809740	83445616	97503632
G3V5I3	tr|G3V5I3|G3V5I3_HUMAN Serpin peptidase inhibitor, clade A (Alpha-1 antiproteinase, antitrypsin), member 3, isoform CRA_b OS=Homo sapiens GN=SERPINA3 PE=3 SV=1	SERPINA3	3	29068300	204409104	143612992	185440400	128130400	138866896	56240808	126667104	58669200	192589904	149432704	111113200	99259128	59879900	151454800	186230400	108932400	122730304	73061248	6866568	101307600	135191200	128062496	193230400	190666496	87221960	158756992	75273872	207709600	109112200	185761792	194001296	113775696	95175040	102362304	187111808	42011248	54625920	179156304	133615200	104563200	91497400
Q6KB66	sp|Q6KB66|K2C80_HUMAN Keratin, type II cytoskeletal 80 OS=Homo sapiens GN=KRT80 PE=1 SV=2	KRT80	2	17011290	10753320	17993100	5563273	10497110	2393306	4726986	10790760	8814590	4988482	6753836	13839450	5023884	3195340	12758660	15195070	4603686	7288641	25902920	0	3556928	6324270	7536005	5212606	7475480	11924270	4951885	2642717	7122150	14045100	7592463	8271328	11353460	1931372	3182292	6674529	19314330	17336110	8404149	8643583	3603256	4031439
P32119	sp|P32119|PRDX2_HUMAN Peroxiredoxin-2 OS=Homo sapiens GN=PRDX2 PE=1 SV=5	PRDX2	3	9805778	11774410	11086970	17738560	16682700	13587470	31506590	82617216	20649500	35625340	34390020	18663460	14970710	70308784	31153570	15730220	150471600	67723432	19087230	4014251	123210800	26747790	16622500	38628432	32258030	20003300	13471390	71292144	15726070	15372680	24963230	19758300	39318020	13029960	42252080	36198380	22059310	26440480	31056620	29492160	27170510	58676620
P08571	sp|P08571|CD14_HUMAN Monocyte differentiation antigen CD14 OS=Homo sapiens GN=CD14 PE=1 SV=2	CD14	2	22831570	16159450	20301590	22979330	20357520	13849780	25391460	32189100	28670130	18951530	28874490	23378140	13735750	23629450	26895110	25531050	15942200	18104150	45627220	3228620	18714740	39315460	17842760	22378850	26591930	38729728	13518110	28009970	38671232	17948740	15879930	36436032	20141370	16153500	23214460	22281090	25160860	16051920	20310130	24369550	10633640	19595180
P06276	sp|P06276|CHLE_HUMAN Cholinesterase OS=Homo sapiens GN=BCHE PE=1 SV=1	BCHE	3	26901580	7442274	8853420	12746120	21560980	41828720	16438800	55164440	44899900	14661940	29890130	15467450	34648360	69276816	8962142	19037240	9837352	22830820	34350912	434823	12254310	16455990	20370560	4908567	21998660	17509770	53105232	57332480	14562070	8795273	9914533	26379300	16473180	20465920	21585700	5798291	28928310	46555260	20189230	17924840	29358570	73081664
Q92820	sp|Q92820|GGH_HUMAN Gamma-glutamyl hydrolase OS=Homo sapiens GN=GGH PE=1 SV=2	GGH	2	2296288	8466934	30881420	11010630	3700272	11115260	4219306	3527829	24679670	13295680	6484028	4052479	4724245	8030966	5178836	5309759	20294190	9329989	11770620	0	11943580	7719676	5577731	22462440	4368162	14482890	8894051	10712660	20809130	4525392	12013660	13929850	5551957	8616106	3284610	35901608	21746110	1718007	8666350	24059700	4983865	10147450
P13796	sp|P13796|PLSL_HUMAN Plastin-2 OS=Homo sapiens GN=LCP1 PE=1 SV=6	LCP1	2	0	0	0	0	0	0	0	0	0	0	0	0	0	0	0	0	0	0	0	0	0	0	0	0	0	0	0	0	0	0	0	0	0	0	0	0	0	0	0	0	0	0
B7Z5J4	tr|B7Z5J4|B7Z5J4_HUMAN Uncharacterized protein OS=Homo sapiens GN=CPA4 PE=2 SV=1	CPA4	2	5951611	3389185	6146202	1646109	1309985	3875662	4986204	1426133	5707993	967637	2214990	448971	6685527	460914	3213713	8551217	1586543	1721430	2093419	0	602112	3185057	4860959	2252483	1428280	3339652	4072029	392711	2746384	4504517	1334411	2754816	1632041	9440095	522086	5289502	15778590	795455	3791967	395017	8209403	575093
P09871	sp|P09871|C1S_HUMAN Complement C1s subcomponent OS=Homo sapiens GN=C1S PE=1 SV=1	C1S	3	14650630	67175432	131191800	158466896	82942464	88973920	87115456	88781792	113257000	110991296	227287104	96346624	41801848	48717528	71083424	137132192	59643940	125887104	35246180	731178	71702608	60658580	89484552	93423856	1953292032	126032704	31383870	113283504	96812552	100180096	69572128	121627696	92141776	58776600	78681712	293451104	97363440	54293808	134463504	44872128	77411104	92993968
P20851	sp|P20851|C4BPB_HUMAN C4b-binding protein beta chain OS=Homo sapiens GN=C4BPB PE=1 SV=1	C4BPB	1	9014420	45417880	57907680	4449099	12350680	19588900	28389240	19821930	26801340	15660050	19675240	11737230	18910840	1155001	30430680	36253680	29863270	20873030	2852016	1191476	7531873	3312102	53757888	31077460	17898660	3841386	5214663	9890353	24604690	57307180	14036890	20130450	18736570	26120130	15471720	45832232	8496469	57719352	46783540	811473	21096400	20929080
E9PLH7	tr|E9PLH7|E9PLH7_HUMAN Neural cell adhesion molecule 1 OS=Homo sapiens GN=NCAM1 PE=4 SV=1	NCAM1	3	7992590	10032960	13319630	19513690	36373848	13356110	14957860	13044500	17084880	20816700	33220510	30432450	12412720	31154460	9354108	7952995	35892768	16518730	21644550	14132320	15602970	19797210	7717249	17557310	10707780	18088070	23096860	36454720	17293680	11392010	23203260	21728170	20343510	8031388	32857590	6004631	3020326	36740792	24859540	26113220	18485320	34428712
P55290	sp|P55290|CAD13_HUMAN Cadherin-13 OS=Homo sapiens GN=CDH13 PE=1 SV=1	CDH13	2	8278203	28699320	11281790	6312040	40382432	37945120	22809760	26547190	27635510	15558790	25453660	49260472	30639600	23495030	10113080	43462992	21243450	17668340	31547850	0	15067540	49855780	42015952	13294420	16273630	42173380	18008120	7589287	30631270	22166160	8560828	10830000	41840060	26302650	24260860	34036620	15482430	10086170	9540168	15391750	23113420	21284030
P48740	sp|P48740-2|MASP1_HUMAN Isoform 2 of Mannan-binding lectin serine protease 1 OS=Homo sapiens GN=MASP1	MASP1	3	767709	5666076	2357444	3027175	3431162	5853666	5751164	5558304	7214714	4547661	6515904	5903805	7266864	4427233	893450	4274903	2093399	4299405	14431940	449216	13590940	1603046	627834	2273479	3603738	3640905	5489323	7805465	4459098	1619760	3303918	3458591	2737765	7170035	3874448	13735490	2071731	5146746	3188669	8542052	4762957	2395179
P02656	sp|P02656|APOC3_HUMAN Apolipoprotein C-III OS=Homo sapiens GN=APOC3 PE=1 SV=1	APOC3	3	11101900	2240005120	398185312	368630592	595281600	630782400	504224992	443158016	413113792	407433504	1196775040	974513472	975751104	657993024	237585104	970071872	103449200	675142720	977097728	2701212	623304896	66243232	782192320	602053824	793835072	660336128	152328704	362192608	386251488	585504320	167787600	460621504	618748416	442492512	654331712	563581504	311283296	170148192	372861408	348655808	349783488	508140512
P01591	sp|P01591|IGJ_HUMAN Immunoglobulin J chain OS=Homo sapiens GN=IGJ PE=1 SV=4	IGJ	3	39263808	28065690	79612040	207865504	220647296	227728192	129149296	115693600	100449696	186341104	329858816	287274816	287811104	154789600	105908800	148035600	94074768	230561904	233003696	7110083	126130000	24994820	90048416	155461792	215645200	274407104	147280800	133372304	128713400	85640432	178135504	365862784	218077696	162557200	208608496	230805904	10298260	23533990	318972096	142929600	256139504	160332000
P04004	sp|P04004|VTNC_HUMAN Vitronectin OS=Homo sapiens GN=VTN PE=1 SV=1	VTN	3	421413888	373823904	1815545984	955074432	85327824	167846304	163201600	217037696	656568000	789877824	343154496	105536400	125490000	137979504	614258496	295913792	114954496	338131104	114250000	40331740	159229200	165942400	503391488	898782016	588071296	91548952	100494800	72599136	433358304	646259712	479372896	364420416	153886096	194465104	157760800	289160800	544753024	333639392	914727488	163892992	283360512	232053200
P02750	sp|P02750|A2GL_HUMAN Leucine-rich alpha-2-glycoprotein OS=Homo sapiens GN=LRG1 PE=1 SV=2	LRG1	3	30244840	7849072	9911075	19593330	70042632	16941620	40718280	32158070	15732240	42402232	9035798	135546704	82444096	77742048	15164710	30467450	9865246	36846740	463550496	697603	144777200	2703843	5627160	40607220	118052200	16434090	87070072	52738368	13921760	20267690	50595728	46618840	53489200	64245160	52290800	6269154	9863087	21544770	48044432	71450384	85122496	51959680
P33151	sp|P33151|CADH5_HUMAN Cadherin-5 OS=Homo sapiens GN=CDH5 PE=1 SV=5	CDH5	3	7414799	9853694	16420070	23659410	33362530	7582081	55759360	14791000	22900490	28898540	84415504	59470472	13353590	59602912	13784160	30176660	7508126	41873888	40050432	3390731	32572830	35164208	40918752	24645520	36962872	186922096	16149970	27847580	30257050	14129480	18557120	53010952	45875848	31211100	42674920	39379792	5619647	27485300	43208040	71908784	22923760	51071500
P04180	sp|P04180|LCAT_HUMAN Phosphatidylcholine-sterol acyltransferase OS=Homo sapiens GN=LCAT PE=1 SV=1	LCAT	2	7718347	8022773	20692440	8000189	10172380	13647560	14726280	3903380	6996086	8409179	5372494	5791822	17670110	11665360	4304004	9320046	4888354	10857120	10329250	1478586	5242929	3079085	16353910	5072614	15346220	10097350	28469700	4991091	11181110	2678078	6995540	16155630	8664912	15400830	8896538	9760052	7446225	1820737	9491770	12479120	10804700	10703480
E9PGN7	tr|E9PGN7|E9PGN7_HUMAN Serpin peptidase inhibitor, clade G (C1 inhibitor), member 1 OS=Homo sapiens GN=SERPING1 PE=3 SV=1	SERPING1	3	12036200	51234940	31058790	17864340	14725770	35609140	14978590	22249780	19948110	20885170	23244420	23538920	40254800	19488690	12035710	42447000	21369470	12647910	11021570	2114044	19587970	13385010	22888680	19242010	11135970	21045960	29863680	20610240	12074660	20211250	18415550	17422330	18638520	23081490	21439330	14315320	76933584	28826130	13693280	29595790	19502810	18086990
O00533	sp|O00533|CHL1_HUMAN Neural cell adhesion molecule L1-like protein OS=Homo sapiens GN=CHL1 PE=1 SV=4	CHL1	3	1204957	8466721	21083310	23299130	16205890	886588	7981371	10457530	32372370	30696630	24738180	12500070	10323340	8554993	15392680	7169090	16902470	8765701	18170530	0	3235065	12701280	20919730	23961920	20182590	8209713	5723226	11928770	35611780	19471730	9057999	29734000	4160294	7690074	10361990	76601408	2932385	46752240	21310730	10657810	5089184	7649231
Q6EMK4	sp|Q6EMK4|VASN_HUMAN Vasorin OS=Homo sapiens GN=VASN PE=1 SV=1	VASN	3	20752380	16310730	9844393	15531430	15646160	10694320	14166410	19707650	52527500	28352000	18102120	29234000	13826370	20332290	43723112	29991520	21788180	31342760	24798970	3584700	11668080	6502259	57874512	46423968	16669870	26530370	11363210	30775730	20524890	8815755	7218730	21560340	25936170	12425420	30986350	40571528	22629540	12501500	57541200	37362152	17182260	24611640
P19652	sp|P19652|A1AG2_HUMAN Alpha-1-acid glycoprotein 2 OS=Homo sapiens GN=ORM2 PE=1 SV=2	ORM2	3	275595296	49839688	103544000	68459440	155119296	36594560	4574056	251731696	57456060	70127448	107928896	176385904	8435990	178748608	32429680	45183940	47880120	103764304	7442024	12382790	77086704	63822860	63606640	75350152	71080016	149976800	6783769	291466496	74379776	68136960	78781192	67326784	131932896	9260555	219894496	34244400	53431400	436827488	95679312	92612208	106862896	115418400
E7ES66	tr|E7ES66|E7ES66_HUMAN Glycoprotein Ib (platelet), alpha polypeptide OS=Homo sapiens GN=GP1BA PE=4 SV=2	GP1BA	2	6508797	4157339	3031901	3563457	9523205	5643517	3107059	1258092	2341885	5237285	8467141	18541750	10616160	11893760	1361942	4789070	3122410	5142950	22658660	373961	10753240	2529854	5158195	5073388	2944342	11856950	856155	10223690	2830972	2491392	3460558	3909415	15455250	6627666	23423300	8754537	4440252	8463789	815030	7595176	4084757	9144091
O95497	sp|O95497|VNN1_HUMAN Pantetheinase OS=Homo sapiens GN=VNN1 PE=1 SV=2	VNN1	2	11731180	35559480	24955620	27712970	28136100	20791960	11215540	16532500	42816088	11146440	23744180	24614560	12463220	36834208	20403870	36458728	23700230	19508720	8902629	4013969	71714808	19203550	26384900	29579630	18217150	28147760	25358630	29407120	22733130	28904620	31617000	15029520	20461370	18660970	24222280	31548420	17016990	6780913	22142040	26089090	20341590	22617960
P22792	sp|P22792|CPN2_HUMAN Carboxypeptidase N subunit 2 OS=Homo sapiens GN=CPN2 PE=1 SV=3	CPN2	3	41662720	34401368	62203600	27188290	12220850	12668200	11271510	11838310	45733200	16847900	17125370	14822530	9442927	13494760	20714080	29754850	13707910	24042440	3503349	1399223	7315846	14174450	43217928	22990530	22201750	9881042	5785191	7145397	19459370	56721560	20301030	22108870	15048130	11728990	14249860	19595500	52426360	7637017	29039280	15718290	13033740	17953280
H0Y755	tr|H0Y755|H0Y755_HUMAN Fc fragment of IgG, low affinity IIIa, receptor (CD16a) (Fragment) OS=Homo sapiens GN=FCGR3A PE=4 SV=1	FCGR3A	2	791671	596854	7896018	7999335	98860.1	180018	435342	404867	3547112	3056801	441691	44566.1	945099	181353	686771	771108	402298	925233	145318	204707	119671	570959	1696929	849497	5997002	342824	5250066	107684	1524797	3147270	525936	2259342	260751	670369	314410	1369136	167332	62902.8	1438953	9128444	343405	293642
Q9NZP8	sp|Q9NZP8|C1RL_HUMAN Complement C1r subcomponent-like protein OS=Homo sapiens GN=C1RL PE=1 SV=2	C1RL	3	3555410	11751780	1790055	4018737	808678	1956871	3686112	429770	1480330	1395299	10338210	659672	4151559	3167928	1419731	1580133	1016321	3626958	608768	0	6905930	4569282	2032583	6429172	7090271	3443276	4327966	2993493	5149942	1356742	1777740	7452405	1258959	3716609	2259884	21135890	15464350	6253757	4524350	1296414	2136592	2347724
E9PBS6	tr|E9PBS6|E9PBS6_HUMAN G protein-coupled receptor 116 OS=Homo sapiens GN=GPR116 PE=4 SV=1	GPR116	2	4814399	91246848	39185740	54651000	22249250	45010780	67774600	158328896	146098096	40780260	65961540	66014820	62132928	107353600	195667904	58534160	47181500	85907560	26720640	11835780	45105512	70263216	55498192	70965776	39538340	16926000	24501600	138612304	86902840	60498232	60084000	58850920	38791860	85120576	34289840	58872880	7477580	10617500	87306944	28384430	67384648	42769048
P15144	sp|P15144|AMPN_HUMAN Aminopeptidase N OS=Homo sapiens GN=ANPEP PE=1 SV=4	ANPEP	3	8222978	10814230	16930930	9973067	5084706	7043336	3359013	3889010	16169380	9343878	18581560	6865774	10703160	12309490	2304895	8546560	7891424	9501013	12377300	271996	34277368	7024964	6515228	14360000	4211274	9126634	4473817	13995700	3574727	15390830	4026386	6430606	6253017	5906140	7518417	25448600	14623740	27781240	5962439	3603444	3997782	7510465
P05543	sp|P05543|THBG_HUMAN Thyroxine-binding globulin OS=Homo sapiens GN=SERPINA7 PE=1 SV=2	SERPINA7	3	4289260	13911200	8760529	4760596	3197159	2294120	1172811	280642	6629827	3643490	11350520	5051999	5226706	2488865	2500459	2970917	6946061	7887985	4833403	1673206	1118398	3785432	4363724	6075254	7800677	11375880	8482821	253683	1493212	5351033	4888632	2957243	5163204	2751009	1915140	4639647	7771340	4876502	4526666	5495755	1130690	2037056
Q96KN2	sp|Q96KN2|CNDP1_HUMAN Beta-Ala-His dipeptidase OS=Homo sapiens GN=CNDP1 PE=1 SV=4	CNDP1	3	3312805	3164316	7817865	8122728	4591578	989239	3207969	2354223	9518266	7737869	1215832	5379322	1339135	922052	6078400	2537170	2595111	2800118	13391270	97002	1105584	16617190	4532262	6415417	7960213	452695	2433093	4073699	6935885	3440002	6517811	6631376	1855129	2149437	1190122	2247458	5973522	2173821	2385317	2868411	1844949	6669647
Q14126	sp|Q14126|DSG2_HUMAN Desmoglein-2 OS=Homo sapiens GN=DSG2 PE=1 SV=2	DSG2	3	556923	2793003	2752145	1374206	2472983	4585090	3696719	3221014	996533	3705902	7832201	1628090	6297833	5148055	1398004	1090526	3768364	404319	2559496	26476130	6243310	10294380	781492	6468253	4346289	803004	5292356	10955860	3256658	565956	2942283	3037426	4762534	5649396	2210147	9047580	795554	2724578	1593496	2805415	2310553	4384448
O14498	sp|O14498|ISLR_HUMAN Immunoglobulin superfamily containing leucine-rich repeat protein OS=Homo sapiens GN=ISLR PE=1 SV=1	ISLR	2	101093800	91672704	53222168	35591960	56617680	51604980	95843200	143223904	69519200	74470648	49702300	53999080	53995048	71605080	100868896	94948872	45304208	63432140	34046048	1448777	24025110	100036200	125301504	52126408	47371980	42655920	15586680	77458336	67525024	90432920	74763128	55156152	59072120	100279600	63960512	72289880	122039504	71122256	54232100	33797920	117565400	79849472
P27487	sp|P27487|DPP4_HUMAN Dipeptidyl peptidase 4 OS=Homo sapiens GN=DPP4 PE=1 SV=2	DPP4	2	6096679	2384256	4562901	4039963	1867994	4786778	2633053	1395124	7373518	1639441	1910096	4069850	7745721	5078461	1251683	3235253	1421391	2977366	25393010	131406	3102088	2352377	5102585	1214682	5622467	379742	9993179	971490	4211822	3793389	2320629	4036756	1651705	2891455	2321379	2021727	3740923	5453353	1959974	3445563	2031019	2482317
Q86VB7	sp|Q86VB7|C163A_HUMAN Scavenger receptor cysteine-rich type 1 protein M130 OS=Homo sapiens GN=CD163 PE=1 SV=2	CD163	2	13818560	14764280	7446426	7803576	7697012	6352336	5147107	1392776	8179252	10900250	9726936	13062100	6915928	5472819	6301100	7285989	12028930	11340800	4547802	158065	11877030	8580860	8332666	9352242	9177129	6558838	12360260	8747796	13764440	5876941	6508639	6985713	9218039	5699223	8431812	7894345	25234430	13496750	13311340	12063680	8461527	7696130
P54289	sp|P54289|CA2D1_HUMAN Voltage-dependent calcium channel subunit alpha-2/delta-1 OS=Homo sapiens GN=CACNA2D1 PE=1 SV=3	CACNA2D1	3	6858264	4019972	3080764	3049158	3943126	22485340	4101515	2159939	8179555	2524373	11433490	3071602	6528168	11007920	1326676	6984873	2819458	3837568	4292299	2289819	5748668	1120126	1081703	8502157	2079455	4229944	10511650	7913584	1747232	5581437	3731692	7699205	11941980	1448020	3994681	2220900	35841448	10194710	3036133	4122663	4521954	16476360
P80108	sp|P80108|PHLD_HUMAN Phosphatidylinositol-glycan-specific phospholipase D OS=Homo sapiens GN=GPLD1 PE=1 SV=3	GPLD1	3	155558496	39979688	52670420	37484000	27310660	25936140	20316970	21861420	23361890	43917688	15556800	24540270	35645000	30967950	20741000	31326080	16882740	27299040	23372960	162130	48721112	38883960	66436600	36190600	42748360	255927008	30954760	31942250	22961190	15349690	20672670	28872670	30530950	42560480	51155080	13066030	24445810	8459449	37148792	23033150	18740300	49407240
P19320	sp|P19320|VCAM1_HUMAN Vascular cell adhesion protein 1 OS=Homo sapiens GN=VCAM1 PE=1 SV=1	VCAM1	3	3064269	16284330	28123640	53270120	6242892	3930531	8718245	15368010	10271710	64983008	22179590	26364480	9990844	7265246	43104160	5431380	9636048	36765872	8636201	498194	19860560	12284600	17660870	26710470	58740552	14884880	17192980	7818438	40383232	6354741	30602200	50529752	9167080	14269610	21275480	28150850	4138493	11832810	56003112	35264288	21597790	15503010
Q08188	sp|Q08188|TGM3_HUMAN Protein-glutamine gamma-glutamyltransferase E OS=Homo sapiens GN=TGM3 PE=1 SV=4	TGM3	3	434991	1991624	768282	37753.8	173011	1257241	6327461	912303	2351285	2475372	1280954	39470.2	1315600	3269256	471143	1345684	6455591	2067816	9365543	26543.1	3023469	7838306	2393027	3215019	346272	402554	884022	2851312	917877	700789	469747	764286	856960	2589394	725974	6135317	1923559	6949953	8526890	1842808	149062	1214876
B4DPQ7	tr|B4DPQ7|B4DPQ7_HUMAN Protein C (inactivator of coagulation factors Va and VIIIa) OS=Homo sapiens GN=PROC PE=2 SV=1	PROC	2	309990	1539354	1662760	626726	905790	311556	12080.7	161482	717304	611825	358960	87651.1	164034	0	508730	822372	352234	51916.6	105178	0	1213746	1314034	879104	610404	467816	14496.5	1352161	772978	1345272	363196	435278	585353	51915.6	420987	264072	730506	466372	15382.3	962914	183769	204793	477905
P07355	sp|P07355|ANXA2_HUMAN Annexin A2 OS=Homo sapiens GN=ANXA2 PE=1 SV=2	ANXA2	2	28324270	58704440	33522440	52210820	24032920	47794440	23087580	83705288	32458720	44847128	56881840	33060990	27603340	26763970	84645192	41376248	17342580	49614480	19200150	20589550	35916792	100640600	67487960	57782640	49912472	28674430	47687360	31939130	107261400	28855030	54561580	72386544	51790420	34044328	37261860	96255264	34421928	48623888	59476240	27904630	77471504	20556270
P00742	sp|P00742|FA10_HUMAN Coagulation factor X OS=Homo sapiens GN=F10 PE=1 SV=2	F10	3	77210552	40630740	78081376	65940500	32365080	258872896	28585160	28074050	56443200	36901048	46086112	41326580	30549240	40038848	38344048	49983608	23031140	46486500	26948900	0	19374720	23447180	53064872	66017448	54219140	247972400	33959800	114659504	40299420	40448020	24486310	51350008	175393792	31273120	45885888	50770992	106573800	24297910	66958840	49636840	35160480	48600088
E9PAQ1	tr|E9PAQ1|E9PAQ1_HUMAN Complement factor properdin OS=Homo sapiens GN=CFP PE=4 SV=1	CFP	2	7122899	38387192	13214380	17290600	16838990	34577128	14216160	11504810	24258760	27464710	23508790	10670550	16343330	14726180	4522904	14215110	7634733	10535520	14195530	773833	6240304	7191183	33112890	9962315	20670830	7061782	27909270	8215800	12727080	14524290	21028300	21227460	17142790	17669150	18463320	9415007	20882190	75060832	20096510	17094480	14337660	23071360
D6R934	tr|D6R934|D6R934_HUMAN Complement component 1, q subcomponent, B chain OS=Homo sapiens GN=C1QB PE=4 SV=1	C1QB	3	251132496	982525824	1488377984	1605293952	1138484992	1516658944	1303665024	1005294976	1558720000	1979504000	923886016	363897088	1409357952	937432320	1190434944	1387508992	1564712960	1344503040	454245504	3873808	497993504	1987223040	1755992064	1415505024	2084269952	654866432	1858576000	526539296	2194032128	2124832000	1451297024	2484121088	859978816	1235612032	1351496960	1271623040	247152992	195217792	1657837056	1776248960	2593568000	1305630976
P07360	sp|P07360|CO8G_HUMAN Complement component C8 gamma chain OS=Homo sapiens GN=C8G PE=1 SV=3	C8G	1	2228907	2669992	1893896	3697525	3883196	2003286	3197435	3431178	3099823	3300155	3180490	1018976	3134314	4385557	4022989	2454818	8751441	3186863	4167767	418831	4823408	2414274	2817111	3230072	17555760	3215239	3584936	3216667	3430871	641939	4491418	2800317	3953143	427433	3670706	3829478	2155042	3496645	3677691	6359438	972924	4325498
P62258	sp|P62258|1433E_HUMAN 14-3-3 protein epsilon OS=Homo sapiens GN=YWHAE PE=1 SV=1	YWHAE	3	11482600	3333884	2179707	2864172	1719384	3032968	1825635	9546442	2283359	1894071	2578669	5322126	9635846	6939593	2263262	1236368	2265330	2556778	979614	5779382	14831550	22076270	2067534	6222764	4765167	13086250	3034722	20715780	3876832	1773033	3726336	3993137	2140310	4838546	12835540	2228221	796710	358293	4865760	3753911	5973289	12050040
P63104	sp|P63104|1433Z_HUMAN 14-3-3 protein zeta/delta OS=Homo sapiens GN=YWHAZ PE=1 SV=1	YWHAZ	2	11293910	225745	204984	8314.33	14447.6	20584.8	0	559604	132172	159690	870540	3458729	35954.4	0	212802	281507	800769	607399	2756.88	43615.7	694269	391001	357953	414826	90520.8	3073741	87447.7	2086515	691401	84498.3	5683.92	52315.8	33175	1064292	1138424	702968	125737	18400.3	201997	998704	0	2412543
P61769	sp|P61769|B2MG_HUMAN Beta-2-microglobulin OS=Homo sapiens GN=B2M PE=1 SV=1	B2M	2	1345269	1416183	1598891	1842592	1056822	1119917	577311	2433190	293332	153305	738351	855955	604479	412417	2074008	969224	3097692	411662	984612	1641113	1186037	938327	615725	4605923	1066352	2053452	641651	1764186	241586	125696	1022998	878494	1590601	632527	460958	3519974	5625318	1155208	300470	5892042	76399.2	1341801
P02749	sp|P02749|APOH_HUMAN Beta-2-glycoprotein 1 OS=Homo sapiens GN=APOH PE=1 SV=3	APOH	3	73979912	4535945	128488704	101894896	54517248	159825200	47082048	40700792	32987960	6413771	25905390	6346931	14412290	1879078	54327512	30067640	71483984	27378140	9308111	0	6540531	45615528	59568200	42362408	10070710	63300760	18191790	49194060	6086517	13262570	102409400	18830380	12128330	21512520	3163282	17043350	234488096	768745	13914820	147271104	6251842	34064920
A8MT47	tr|A8MT47|A8MT47_HUMAN Uncharacterized protein OS=Homo sapiens GN=FCN2 PE=4 SV=1		2	2804827	12555460	20529430	1104454	4026990	4316333	2493017	1701842	10687070	1943057	5020385	4351103	1982723	4836797	1876532	11352110	6159927	4803546	39310.6	0	3652990	2715164	7272451	2879707	5390164	5587166	699092	999925	3014991	9173599	3248390	2525575	4532786	2314900	5274093	7883783	14573990	6526157	5032443	1051200	385549	1223710
A8MX47	tr|A8MX47|A8MX47_HUMAN Peptidase D OS=Homo sapiens GN=PEPD PE=2 SV=2		2	50992.9	259194	99398.6	94942	106044	0	0	49948.9	176780	50052.4	98650.9	30251.5	274009	97489.1	56096	91150.4	41809.4	60137.4	57394.6	0	91472.9	77549.5	154194	143609	87816.5	127416	331300	60941.8	43439.7	149072	196888	189024	92762.3	86845	30951.2	119461	36915.2	58875.9	37859.4	22701.2	80339.9	34285.7
P05160	sp|P05160|F13B_HUMAN Coagulation factor XIII B chain OS=Homo sapiens GN=F13B PE=1 SV=3	F13B	3	2978245	26181430	47093560	35536180	16969290	42748120	27626870	13596870	25329560	64739008	29081070	17321210	37235420	7758296	42497312	21891430	72924928	40955688	11059000	22109.8	25919700	48932152	36068620	70377760	38926280	6787654	46457880	20165490	47233352	42699240	52175960	58487888	28513030	33167570	25211830	34303592	8526819	29271290	67788464	44007392	71018256	32925320
P09172	sp|P09172|DOPO_HUMAN Dopamine beta-hydroxylase OS=Homo sapiens GN=DBH PE=1 SV=3	DBH	3	16088890	13087750	25209590	11696640	6589934	13188500	7959510	4332990	22766780	9496877	12996730	8867098	8817245	12291350	13086080	14290710	9831827	11129370	12416950	316954	7760246	11044340	10978450	9258927	15181040	9779296	9986280	7552838	11148400	8107903	12134910	10710520	7418113	11275070	7164746	10586020	22895300	33587992	12047980	11350820	4634031	11583490
Q96PD5	sp|Q96PD5|PGRP2_HUMAN N-acetylmuramoyl-L-alanine amidase OS=Homo sapiens GN=PGLYRP2 PE=1 SV=1	PGLYRP2	3	59696632	28324630	27591150	9163485	19589550	35976660	10203140	35043760	36611860	13411000	18232080	24437450	16392930	6101796	28438280	32161280	17699260	11002080	18191620	274319	1562361	51759240	38791540	12775290	4045041	29480430	6462585	6305104	21677880	22940100	10308650	3389827	16714100	25507090	6573299	11846660	26049710	4462053	11428940	8506375	7403071	9075174
E7EQX5	tr|E7EQX5|E7EQX5_HUMAN Major histocompatibility complex, class I, B OS=Homo sapiens GN=HLA-B PE=3 SV=1	HLA-B	2	0	5752572	5668313	9473329	18767160	5843911	7207830	4560470	1175841	3627036	7604362	22720580	8877509	20604510	2521259	3789973	6914367	11317560	3650112	1042943	16233410	5702947	4367090	5365285	13394260	22669180	15384710	16018600	4293614	2692641	3154867	7558781	15716870	5158598	2622463	5231756	88603.8	5831789	5450127	10749370	3001365	10885150
P04211	sp|P04211|LV001_HUMAN Ig lambda chain V region 4A OS=Homo sapiens PE=4 SV=1		3	6318912	1328340	1333088	3803867	5526114	2260292	8598297	7161054	3643662	8485890	10243970	5239947	3863079	9653155	4532701	3181917	2470068	12925060	11448920	186051	6923155	1218680	1487813	6277143	6651454	9500967	4739162	6699535	7498959	2056641	4716403	9144510	7347648	3236071	8568643	6327459	1191835	4386123	9892744	6420895	4730805	8681868
F8VV13	tr|F8VV13|F8VV13_HUMAN Mucin-like 1 OS=Homo sapiens GN=MUCL1 PE=4 SV=1	MUCL1	3	11266980	1469262	5641764	8416107	5575844	3434880	1846226	1492778	34405280	4743574	26023930	5199060	2633696	3781985	1068605	2128338	4230443	5816264	6455027	4777779	3555278	8535722	12225040	3378684	7353140	29175530	3894548	1752758	9726134	1971984	3557674	7075071	14067370	636345	6947088	10189740	23024960	30050950	3426150	7052347	7437127	6677455
Q15166	sp|Q15166|PON3_HUMAN Serum paraoxonase/lactonase 3 OS=Homo sapiens GN=PON3 PE=1 SV=3	PON3	2	635281	1002845	3091367	9298498	1549482	2657378	732476	705824	1324646	1146184	3702314	2399040	3103871	2491129	378903	641283	935207	2820267	7059132	170734	2754327	639400	1000610	2322699	2735715	20974140	2127767	2328515	1390764	1036382	554817	3060982	1776754	2737902	4144258	3013973	1731899	756592	3129761	1090123	2915213	3152147
E7EQB2	tr|E7EQB2|E7EQB2_HUMAN Lactotransferrin (Fragment) OS=Homo sapiens GN=LTF PE=4 SV=1	LTF	3	18082950	328750784	167733696	206226000	505662496	640042368	411847904	458881312	300259904	302429312	446803904	570956928	679584000	541198528	208388896	528877696	218914000	438896288	484219200	383745	579945728	101450896	392736608	262046096	340180896	569657920	452312800	581336320	422177984	172750800	293465088	416126016	495392384	694027328	617959104	316535392	20055070	11360510	326732288	473256512	523142208	602097920
P05089	sp|P05089|ARGI1_HUMAN Arginase-1 OS=Homo sapiens GN=ARG1 PE=1 SV=2	ARG1	3	5680939	102533696	17394980	23006330	182847904	249221904	99875880	116164800	24744750	40354980	180435200	156084000	150741104	42549620	20371030	173035808	18132370	79990384	33089620	4219506	114108096	74372144	137170000	72748072	24418020	96420496	47519552	160094400	26845200	35482152	30852270	45929220	137405504	137698800	169363296	25287420	13277610	87462144	25369010	56471272	59884928	154456704
P01761	sp|P01761|HV106_HUMAN Ig heavy chain V-I region SIE OS=Homo sapiens PE=1 SV=1		2	12366370	23129990	17005600	18884370	16334570	21915990	30364610	21031800	14826950	13380860	43266528	17766660	25994290	47438528	25163750	17103220	22731440	13576240	10840320	428626	51859480	20471260	24612710	60718740	27475370	19967680	18692000	25531480	24680170	17855070	24408380	24906590	29365380	32642810	20440150	93802336	16848420	25615610	20562890	22426010	17106660	19446700
P01769	sp|P01769|HV308_HUMAN Ig heavy chain V-III region GA OS=Homo sapiens PE=1 SV=1		3	13306360	14984190	17749240	22030480	28571260	67042240	34980432	27322110	22542340	31422490	36470540	36697900	71309800	53145740	24327330	19555820	44015740	44432880	14299620	2745503	56677520	41660780	18632490	43105380	28353960	36638820	106858600	54236120	35435020	14498820	61800208	30655100	41715100	74498016	55078392	19224180	12607300	38089752	25264450	71615320	50531088	43148240
P04275	sp|P04275|VWF_HUMAN von Willebrand factor OS=Homo sapiens GN=VWF PE=1 SV=4	VWF	3	36949160	8998306	14283680	15336300	15949130	19972930	16135620	10455710	7863030	18443400	14933780	23608020	17048340	23042900	8821248	9240164	2255901	20207340	22974680	437537888	14310360	11107080	8906888	24226800	14192900	10828420	24984970	28991100	9611881	5078447	15593910	16830420	19064480	14205070	21549170	10983860	47858208	172373696	12608140	28669240	14442970	20249480
G8JLG2	tr|G8JLG2|G8JLG2_HUMAN Corneodesmosin OS=Homo sapiens GN=CDSN PE=4 SV=1	CDSN	2	15235320	100066800	34044792	39733780	127832800	171171392	104210400	49242672	25493620	41749140	98027824	127856496	196842592	169300192	30175750	106608600	25289420	136657504	13495130	6625017	138099296	66105000	98491448	89394192	68275992	161338704	60048472	73791888	24942280	27608330	33057820	57458952	145737200	119594496	159809696	94764280	16063440	82763952	63114632	62096200	104551904	155287008
P01606	sp|P01606|KV114_HUMAN Ig kappa chain V-I region OU OS=Homo sapiens PE=1 SV=1		3	337268192	429919008	282912512	417741504	290697504	165559392	229896400	599509184	561179712	230991008	170073792	498382400	186529696	492703904	631255808	462716096	417700192	355877504	552824512	147809904	874572480	478776800	306371200	601746624	353229792	422855104	235834896	629021696	636827392	374049600	564291520	530439904	723651904	398397088	652851520	279633216	292003712	585807424	375513888	498659296	307624800	620817984
P01770	sp|P01770|HV309_HUMAN Ig heavy chain V-III region NIE OS=Homo sapiens PE=1 SV=1		2	5121192	7204111	4670311	5907918	17608360	15196900	16017190	8796932	5607461	29446160	6280936	29874280	19595180	20760260	20110620	7592766	9517055	14843820	17399370	886635	40445472	13975260	8691871	46300820	7619649	27225380	11503280	17268250	24624720	6075496	30929550	24847750	16234150	17732740	41130888	31637780	4377289	70831712	21496180	10440660	15421380	21072490
P27482	sp|P27482|CALL3_HUMAN Calmodulin-like protein 3 OS=Homo sapiens GN=CALML3 PE=1 SV=2	CALML3	2	14632920	9680242	15320270	17355560	14060670	14789570	18412000	15721640	18924680	19379940	34277488	21077580	12288000	18447100	24154800	12489230	22876360	20611090	9364447	2304666	19349090	10580240	14391710	20484480	8981110	27251310	10456280	15400680	21676520	13348180	15280620	19063140	16439120	16165160	10255020	24254860	4518955	7907507	15213760	19049690	13156420	18149180
Q13867	sp|Q13867|BLMH_HUMAN Bleomycin hydrolase OS=Homo sapiens GN=BLMH PE=1 SV=1	BLMH	1	724199	3576495	11009420	26998790	41716312	15239970	15233800	6122165	1868754	27678400	738951	60300448	29762920	25574520	8086818	11140540	8552028	35275760	92325952	0	22797470	74285.4	1635698	33954232	23955500	74820336	16539800	12695230	7135041	889524	17435120	25865440	33753528	15013690	27615280	19194260	2527825	13935900	32922580	43285432	18614190	19968660
Q06830	sp|Q06830|PRDX1_HUMAN Peroxiredoxin-1 OS=Homo sapiens GN=PRDX1 PE=1 SV=1	PRDX1	2	169811	129896	49189.3	415070	0	136307	48340	822263	596390	135330	981661	205580	251803	380997	1890698	484896	9333.71	504247	0	7391321	77176	0	81527.3	140582	24431.1	0	3797331	198368	446822	446250	305756	757836	361929	1348690	329604	647412	29276.3	2208694	1147912	124495	671775	444149
P14618	sp|P14618|KPYM_HUMAN Pyruvate kinase isozymes M1/M2 OS=Homo sapiens GN=PKM2 PE=1 SV=4	PKM	1	3807.21	21315.1	0	0	0	0	3946.69	0	0	0	0	0	0	0	0	0	26697.4	0	9773.82	0	0	0	30866.3	0	0	2119.69	0	11808.2	0	0	0	18858	0	4943.12	0	9773.6	0	0	8073.42	0	0	17562.8
Q14520	sp|Q14520|HABP2_HUMAN Hyaluronan-binding protein 2 OS=Homo sapiens GN=HABP2 PE=1 SV=1	HABP2	3	1442193	570726976	45411060	78289952	68148864	94963536	205973792	28121180	58161288	36734720	60814700	32485520	80599712	9022419	44204352	306558784	17935740	72532352	1097323	15052140	34575648	11238140	343981184	36297600	104363000	133458600	238783696	25587110	121901000	106199296	74750208	122481296	57952620	65987020	45596208	86104576	12972150	10732820	60613980	87756704	79115504	49271560
P05362	sp|P05362|ICAM1_HUMAN Intercellular adhesion molecule 1 OS=Homo sapiens GN=ICAM1 PE=1 SV=2	ICAM1	3	12749780	2296105	8861522	12999550	17963770	2534740	2096026	3844747	12710010	17854660	19523290	24626840	13402310	10856030	5061381	3965452	2325081	14406220	36901460	1333520	10244300	6695173	3676245	13472980	16250960	4058067	7869715	6524105	10508510	12767340	6056672	14819350	19607470	2187943	13598000	4178981	16406310	17713240	9326224	12566560	4749454	9252066
P04083	sp|P04083|ANXA1_HUMAN Annexin A1 OS=Homo sapiens GN=ANXA1 PE=1 SV=2	ANXA1	2	13367270	21273310	36063968	25136010	19980810	19665110	10574380	14374890	26355340	22200460	36886400	16116080	23077950	18881000	13905950	21856760	17342480	22429150	7200934	2591857	22766280	22407940	24860870	23404150	36427792	13330000	29147560	20218000	30418250	21900880	27852360	24353860	18547430	17103900	11843590	24473790	13088850	21349650	30436860	21763810	20100330	19620300
B4E2Z3	tr|B4E2Z3|B4E2Z3_HUMAN Uncharacterized protein OS=Homo sapiens GN=SLC3A2 PE=2 SV=1		1	66272.5	107820	240958	144531	88234.4	21108.2	74857.5	56261.5	47941	15848.6	76592.7	20619.9	36023.3	0	17769.6	547441	38026	52827	17085.6	132398	110124	40580.2	11912.4	21860.5	19651.3	205434	23558.9	55106.1	102069	12301.9	94285	58147.8	0	29220.4	6142.59	20620.9	57236.4	17095.8	18027.5	27805.8	54177.8	13679
Q9NPH3	sp|Q9NPH3|IL1AP_HUMAN Interleukin-1 receptor accessory protein OS=Homo sapiens GN=IL1RAP PE=1 SV=2	IL1RAP	1	14086930	10526770	5296482	554183	2195801	3337783	6163244	18710940	27392470	14829150	2116728	7455366	3282650	12513460	20494530	3952993	3037065	6327504	8529587	1070576	14245660	6057200	4194870	2858994	1926991	1928091	3805697	26039110	7099441	6145416	2242265	1041121	2186126	4169099	1338836	15117600	15894630	2222652	6730433	1617040	2383406	2471499
O00187	sp|O00187|MASP2_HUMAN Mannan-binding lectin serine protease 2 OS=Homo sapiens GN=MASP2 PE=1 SV=4	MASP2	2	100993000	140104896	187195008	76220168	46593480	70559856	53489512	108004304	113631904	49822688	100656000	47834872	57955032	33525380	56908840	208540992	73796544	66947968	6716398	5049797	21918060	66823420	185504000	65360020	56807808	57458792	44194280	47872360	99722224	69915992	32384540	91336656	56406240	84369072	44416500	140338704	150341600	49059900	78855136	59582160	49091120	66006712
B3KUK2	tr|B3KUK2|B3KUK2_HUMAN Superoxide dismutase OS=Homo sapiens GN=SOD2 PE=2 SV=1		1	1364187	1021599	438661	764613	1170640	1004784	1027683	3649690	388637	110334	1112314	395435	735484	462121	1749271	576287	1817831	81348.3	1200013	74268.1	511220	1636466	1290029	1857785	358766	1295930	320407	5564340	0	279926	2042749	1157433	75349.3	1439625	1316423	1406880	697667	590656	186982	3520118	128351	1372921
B5MDF7	tr|B5MDF7|B5MDF7_HUMAN Uncharacterized protein OS=Homo sapiens GN=SUN3 PE=4 SV=1		2	59782.4	1922078	7994876	2171867	640944	13733850	472111	544496	2661383	166151	6485774	647886	948607	1717606	454747	3638851	505360	779187	2875545	129270	74782.3	700478	3272338	1756370	2365383	5962615	4360453	388179	1531766	1761908	89699.7	3016718	507614	646782	0	3486702	807552	1853424	326487	1079599	301345	248738
P62158	sp|P62158|CALM_HUMAN Calmodulin OS=Homo sapiens GN=CALM1 PE=1 SV=2	CALM1	1	1938103	1449439	778264	1009129	231982	219615	1497753	1190662	1610563	95546.3	171309	139323	1434340	252242	1900125	1107023	63412	371553	165615	63485.5	137057	256611	540519	752620	145976	272636	71656	207653	277414	157327	657842	632396	0	260287	149679	1123465	2021385	677120	1043409	2278691	285838	95870.8
P04438	sp|P04438|HV208_HUMAN Ig heavy chain V-II region SESS OS=Homo sapiens PE=2 SV=1		2	37647.1	2898263	417632	471625	32136	734351	8440704	512747	1241708	236410	203521	1513604	1124579	3328535	1310394	2152147	374590	1188848	3695082	1284516	3189158	739400	1794438	98660.2	615818	1927697	617353	1111504	420501	139250	1252974	938226	989702	1550458	993007	1935426	1023554	1549811	1072267	2515190	0	592553
Q06587	sp|Q06587|RING1_HUMAN E3 ubiquitin-protein ligase RING1 OS=Homo sapiens GN=RING1 PE=1 SV=2	RING1	2	1485801	2620546	2372154	3123938	7926239	4536668	7574732	3942913	2564566	1865021	3990293	9814340	7539411	1772091	3140458	1876850	6485509	4262767	9539915	475396	8308427	3048193	3685893	10083710	4097146	3274793	3317071	5441398	6040674	2370836	9710321	7847282	8038989	6565519	6937428	5273768	1416385	9271415	1504015	12775730	5802227	1793556
E9PPU0	tr|E9PPU0|E9PPU0_HUMAN Epiplakin 1 OS=Homo sapiens GN=EPPK1 PE=4 SV=1	EPPK1	2	1917526	5020800	704262	447343	643273	816624	1929767	386998	446284	714666	1119670	961799	650742	526980	506310	699195	945640	519699	3642489	158028	2753253	798560	2321162	2311918	475199	697778	616433	1363546	538200	30500.2	766825	571954	566960	901574	697336	8740509	3607228	20475760	297319	786937	0	555957
Q12860	sp|Q12860|CNTN1_HUMAN Contactin-1 OS=Homo sapiens GN=CNTN1 PE=1 SV=1	CNTN1	2	1095501	1516100	3687433	969517	695374	454892	1214448	2419277	1468944	6370299	2158608	1398975	967023	1357722	2000848	1315260	35167872	2323089	3930878	1850878	3134110	5807604	712766	3506801	2837738	1246238	1698526	2515847	2062192	1150944	1638677	1886294	2127764	768697	3384876	1685187	4296214	6387344	2753289	6225205	1095900	2718494
H0YMW0	tr|H0YMW0|H0YMW0_HUMAN Uncharacterized protein OS=Homo sapiens PE=4 SV=1		2	219104304	206485200	189617104	355511616	189564496	131082704	153883200	231353408	279025088	171586304	213592896	155505104	119576400	148154896	278081408	250432896	171415104	191102592	117217200	443908	218431200	207997296	247292896	299914816	263968304	261625904	155348496	148529408	266504192	189724800	206816704	299664992	190300896	137636496	236406208	148432000	262982704	289166912	270258592	347589408	167901408	240082304
B7Z278	tr|B7Z278|B7Z278_HUMAN Rap guanine nucleotide exchange factor (GEF) 4 OS=Homo sapiens GN=RAPGEF4 PE=2 SV=1	RAPGEF4	2	8070832	18641380	24126200	24833880	34428880	19041570	24271240	28828460	14182470	36624320	33507440	36106580	25024740	43236260	25057020	17682450	71253560	53720180	40780500	13619020	54912320	33501140	17099490	32662800	37154700	44630800	28528800	48050260	33246740	14024610	39447540	32589700	38031120	16314780	42564100	19380660	21617740	196996608	20930860	37762660	21374340	37103480
Q96BY6	sp|Q96BY6|DOC10_HUMAN Dedicator of cytokinesis protein 10 OS=Homo sapiens GN=DOCK10 PE=1 SV=3	DOCK10	2	1610490	181243	7499443	5304282	19592380	5966160	19614420	12333960	7206914	7141909	29856860	21735730	9608099	18115730	13552910	11470850	9660802	20055300	27187110	0	44566328	3627624	5588557	7068344	11261340	26311250	12929530	12272130	6521288	4607292	7008156	11366450	22998680	10420790	26631330	3646172	895971	5385780	9920442	18530250	13743000	21047160
P00558	sp|P00558|PGK1_HUMAN Phosphoglycerate kinase 1 OS=Homo sapiens GN=PGK1 PE=1 SV=3	PGK1	2	1744945	6975953	3879143	6958920	13237490	28341640	15465410	4269474	6060447	1589272	12330560	29107890	27496060	806976	1785962	8286201	2311031	6204863	1207703	2645044	10567130	3341116	6350071	4615102	4903090	21497360	16859330	13721330	3782480	3042972	4642456	5974889	12040570	24502640	18447500	24502660	125906	382844	4607293	10363160	10122870	11356440
P01709	sp|P01709|LV206_HUMAN Ig lambda chain V-II region MGC OS=Homo sapiens PE=1 SV=1		3	27456940	430922592	337174304	79579808	61773728	71044728	110417400	89856736	11150150	51755672	96816632	65717480	96878008	8229027	77170168	264037904	55693640	108904200	7837066	7051058	28431140	80261480	328594912	100581800	105077400	129985800	23348070	35812248	90012328	184855008	50351780	66350260	99267216	103079200	73353512	282073696	38340168	8639491	131948400	46448340	52467808	80049376
F5H554	tr|F5H554|F5H554_HUMAN Plexin domain containing 2 OS=Homo sapiens GN=PLXDC2 PE=4 SV=1		3	3081229	26377870	16283020	18302090	20087720	13734480	39842960	55947960	17727900	22545890	24939140	29134240	28401400	25689440	56731380	31902010	14397440	35886180	33448360	0	43389448	71575488	26163370	31890740	30158990	17454580	19792900	40095032	41599248	15010840	44318740	34579780	36956660	30736340	25197650	38572680	18130270	68374360	27926790	25865870	27563410	32708990
P07357	sp|P07357|CO8A_HUMAN Complement component C8 alpha chain OS=Homo sapiens GN=C8A PE=1 SV=2	C8A	3	46261512	19764370	4827808	5344355	5770430	10397480	4375444	5792323	10476090	9922512	9372269	4232746	5647608	4108474	6595131	4929243	7980601	4002636	4529349	696004	2803220	3490756	57097752	3984781	5858348	4425049	7839079	3472425	7282830	7160934	6024466	6307696	6065475	3807498	5802495	36542260	9698119	19556020	6241391	5019597	5897857	10020380
Q5QP40	tr|Q5QP40|Q5QP40_HUMAN Cathepsin K (Fragment) OS=Homo sapiens GN=CTSK PE=2 SV=1	CTSK	2	25609840	4390058	12550560	18335230	3649908	5644680	5325276	7354144	19665240	6605604	7812304	5033960	6869222	3330284	11056810	14731290	483055	5995316	7635698	0	833061	984503	7409136	3128846	9222980	6915338	907290	2281076	9940298	19943510	4844932	8934810	4579366	5091290	6683426	12196460	13751770	3232932	19201520	6680146	5081272	9642834
C9JGM7	tr|C9JGM7|C9JGM7_HUMAN Dynein, cytoplasmic 1, light intermediate chain 1 (Fragment) OS=Homo sapiens GN=DYNC1LI1 PE=4 SV=1	DYNC1LI1	2	37299408	3516247	16498150	2796310	4772523	7558523	7010941	5597533	24176550	12468250	10373590	2088528	6307336	3585080	16852350	15847520	2410955	10761470	10497330	158850	3027619	172699	8575612	14249400	10602390	13164780	1044522	4162595	11267370	23615940	5432960	10518220	4736498	5628010	7177912	15662170	209828	2640874	34073420	9474249	6037947	11326450
A6NKB1	tr|A6NKB1|A6NKB1_HUMAN Titin OS=Homo sapiens GN=TTN PE=4 SV=4		2	3222768	5509201	1006594	3300593	71845352	63389520	90049848	99033480	3671575	33860312	58072432	78097968	66655840	6835547	6171368	72298208	43764712	49424008	28404360	2977932	43199552	6687200	58652740	29340030	17709890	5895734	4740844	45527288	50175192	3681224	19072400	20930150	58759380	79717264	45331848	39242208	2932607	5979508	9024560	3560761	12168360	43256008
Q3T8J9	sp|Q3T8J9|GON4L_HUMAN GON-4-like protein OS=Homo sapiens GN=GON4L PE=1 SV=1	GON4L	2	4401429	325201	2847750	2118317	556851	863203	1329608	1151064	199298	1174061	1695500	374754	1295759	235136	2521805	1490887	2092198	1109817	1741606	0	596074	144709	1873616	1077098	3355547	1345854	788031	197065	1864189	4144814	1134452	1679415	1757494	1023547	832420	1308710	2731398	3428165	1190983	1923885	2099349	1077499
P26038	sp|P26038|MOES_HUMAN Moesin OS=Homo sapiens GN=MSN PE=1 SV=3	MSN	2	1381468	5479131	6555584	6245677	23005030	5607569	14462460	25159810	5621773	7479976	6754402	30467840	18827120	18176390	10963130	18507260	7574159	15761560	21800360	586412	62257780	2727988	2434564	14677570	8986421	5142565	9463203	26656590	12198940	5502103	5654485	7324752	19231290	30441290	14938880	7045670	2282696	7951619	7975929	10012800	7968017	14304280
F8VWT9	tr|F8VWT9|F8VWT9_HUMAN Chromosome 12 open reading frame 51 OS=Homo sapiens GN=C12orf51 PE=4 SV=1	HECTD4	2	13888840	61035240	50971040	132719800	104121800	55105232	73897312	56236340	60219848	82270240	98981024	74102624	94493696	98468928	82305992	86341600	74621728	90480440	50659648	5204199	54921848	102835696	32356550	84939552	76254512	76759960	86989056	75087752	142280704	86937008	95985168	96677376	74500400	50129060	81840464	84349168	28901230	72303424	85162160	89856408	101740000	123632304
H0YFI9	tr|H0YFI9|H0YFI9_HUMAN Chromosome 1 open reading frame 50 OS=Homo sapiens GN=C1orf50 PE=4 SV=1	C1orf50	3	270995392	209606400	137029504	86647104	101904000	64153952	94272944	1217745024	447490112	944980672	67577056	61868300	71189000	63903660	1062323968	579449728	190120896	84300000	54789712	234168096	116795504	476282688	290953792	414592192	89573680	83574032	107857104	82438752	812826368	377552992	794375168	231838000	327344000	196212000	226512000	458926208	235103904	220941104	274208384	177181296	433372512	212407904
A6NIL8	sp|A6NIL8|YP041_HUMAN Putative CDC37-like protein ENSP00000350273 OS=Homo sapiens PE=5 SV=1		2	32851820	64435460	35824060	29071880	95587168	89944320	70665528	112911296	38643312	52648928	136735504	155284304	65952032	111927696	36388248	60456200	47063592	78740016	62281080	6560549	75438608	76710232	86973272	63441420	40541020	110618400	37040300	73834928	75362920	39569360	55447940	48062792	72536728	90012576	76342720	44799260	39473060	76122944	44113632	35556260	86442320	47680760
P60660	sp|P60660|MYL6_HUMAN Myosin light polypeptide 6 OS=Homo sapiens GN=MYL6 PE=1 SV=2	MYL6	2	2622952	61587.4	498590	25967.2	957202	333096	46439.7	17586.7	1063566	14799	736772	1213017	173049	1387646	268662	759910	0	1638207	488588	668952	1373862	499091	135446	196153	0	4128637	430859	1746304	232537	726938	1073598	128469	925057	1307492	666276	2119741	668382	2225174	344704	2040070	823128	562804
Q99460	sp|Q99460|PSMD1_HUMAN 26S proteasome non-ATPase regulatory subunit 1 OS=Homo sapiens GN=PSMD1 PE=1 SV=2	PSMD1	2	0	0	0	0	0	0	0	0	0	0	0	0	0	0	0	0	0	0	0	0	0	0	0	0	0	0	0	0	0	0	0	0	0	0	0	0	0	0	0	0	0	0
F5H533	tr|F5H533|F5H533_HUMAN Amphiphysin OS=Homo sapiens GN=AMPH PE=4 SV=1	AMPH	2	16315010	26518580	28939440	19832140	3016564	6081312	8470946	3691392	9378880	8649506	7948606	1810758	4208498	2516644	11053040	17401190	13898670	9583818	1299293	88679.7	8734286	12495870	15129320	14872940	11197270	5764814	19475570	4592486	10021650	11688060	9562216	12299530	4428368	7819032	1356968	26358440	23444840	5933724	10511180	5010028	3062044	4535752
H0YJ46	tr|H0YJ46|H0YJ46_HUMAN Retinol dehydrogenase 11 (all-trans/9-cis/11-cis) (Fragment) OS=Homo sapiens GN=RDH11 PE=4 SV=1	RDH11	2	53255540	13360700	7220524	12319200	2196372	4406148	10885030	18043010	10108590	9736020	8244950	4364142	6829704	19610230	50608840	3813458	1763979	16465930	8664992	2811274	10199180	16872270	13633790	39354720	8630144	6878070	4122588	7720818	9451768	9994176	12087030	7854076	4592286	20409700	6570340	12530330	14820090	45478260	15895570	8409116	18179000	5663396
Q7RTU8	tr|Q7RTU8|Q7RTU8_HUMAN Harmonin isoform b3 OS=Homo sapiens GN=USH1C PE=2 SV=1		2	1215708	2465814	1952675	2871489	5283733	5867995	5036793	27544930	5608688	8331081	2516649	6498146	8831324	5001870	7499722	5000207	2905705	2755674	3670306	0	3537454	4834547	3128082	3411172	1558005	4116655	3566477	4213360	3926722	4149589	3429199	3742471	4539131	7278513	5663472	1681193	1244562	13667700	986692	1776521	641570	3323193
Q9ULW6	sp|Q9ULW6|NP1L2_HUMAN Nucleosome assembly protein 1-like 2 OS=Homo sapiens GN=NAP1L2 PE=2 SV=1	NAP1L2	2	1249342976	105282400	416942688	708769024	131194096	231535104	193838800	164562304	822393920	334805184	315098400	142971600	199220992	156972704	479212416	433464096	34427368	282364512	305550304	140673	58136340	6801563	269487200	399637184	395674208	223080400	61381592	64734512	312696000	758108928	201438704	388173312	141740192	188507696	187156000	489378592	315725184	59888820	969948672	262065696	199361200	295992096
Q9UHF7	sp|Q9UHF7|TRPS1_HUMAN Zinc finger transcription factor Trps1 OS=Homo sapiens GN=TRPS1 PE=1 SV=2	TRPS1	2	3014158	14617780	25034010	26940930	20669270	10454300	12534860	11629870	16979340	28853200	19408670	20956450	16216040	13866280	8948414	11534550	24718260	30814480	11194880	0	10064580	46497280	11703840	33228960	42659432	17589950	41572760	16285550	18578000	10716770	22369780	28350450	28438150	7866349	23596360	13461980	11563750	19537130	12075130	26738610	9111326	20989950
B4DH44	tr|B4DH44|B4DH44_HUMAN Mitogen-activated protein kinase kinase 4 OS=Homo sapiens GN=MAP2K4 PE=2 SV=1		3	0	0	0	0	0	0	0	0	0	0	0	0	0	0	0	0	0	0	0	0	0	0	0	0	0	0	0	0	0	0	0	0	0	0	0	0	0	0	0	0	0	0
A6NGS4	tr|A6NGS4|A6NGS4_HUMAN Nucleoporin 133kDa OS=Homo sapiens GN=NUP133 PE=4 SV=2		2	0	0	0	0	0	0	0	0	0	0	0	0	0	0	0	0	0	0	0	0	0	0	0	0	0	0	0	0	0	0	0	0	0	0	0	0	0	0	0	0	0	0
P28799	sp|P28799|GRN_HUMAN Granulins OS=Homo sapiens GN=GRN PE=1 SV=2	GRN	2	42775580	11743050	68163480	36088120	14301440	55154100	13622530	22659760	10026730	7978620	22708480	8691876	12035940	7374348	17191030	34183560	39642800	10454490	9981784	126483	9699864	28516440	40118660	60858900	8295756	7363886	5553114	44051860	10123430	18971740	16084140	11553600	10773770	12817250	10030010	11614850	125349504	12175750	8215230	25433740	9420086	22561640
Q96QH7	tr|Q96QH7|Q96QH7_HUMAN Zinc finger protein 182 OS=Homo sapiens GN=ZNF182 PE=2 SV=1		2	5427317	12794220	4024576	11323790	10797590	20848960	9753252	18074540	8140773	18037230	14302070	22849030	24580600	16209570	6874695	13348490	4108148	5830000	7898159	71616.3	15282840	14182270	13061500	25147370	10291870	23147290	28057590	37087700	6261153	5138967	18631480	12301510	18245220	24963140	19485080	8207795	5215582	69879024	11762010	17012050	26487030	12965150
D6RAQ3	tr|D6RAQ3|D6RAQ3_HUMAN Lamin A/C OS=Homo sapiens GN=LMNA PE=3 SV=1		2	297974	5929939	4003643	5880046	14688100	1859055	7270033	2973386	2646039	3769654	14726110	11976450	2336295	13791470	2151359	1873593	2960125	11208310	14200210	4761587	2557841	4408241	2920512	1942802	8153897	16357880	9665972	9697085	1560232	763879	4149753	6815801	8243589	7642895	18212420	1937596	94745	248919	7031269	10619180	576560	7770625
Q8NH49	sp|Q8NH49|OR4X1_HUMAN Olfactory receptor 4X1 OS=Homo sapiens GN=OR4X1 PE=2 SV=1	OR4X1	3	0	0	0	0	0	0	0	0	0	0	0	0	0	0	0	0	0	0	0	0	0	0	0	0	0	0	0	0	0	0	0	0	0	0	0	0	0	0	0	0	0	0
F5H3S1	tr|F5H3S1|F5H3S1_HUMAN MutS homolog 6 (E. coli) OS=Homo sapiens GN=MSH6 PE=4 SV=1		2	0	0	0	0	0	0	0	0	0	0	0	0	0	0	0	0	0	0	0	0	0	0	0	0	0	0	0	0	0	0	0	0	0	0	0	0	0	0	0	0	0	0
P11274	sp|P11274|BCR_HUMAN Breakpoint cluster region protein OS=Homo sapiens GN=BCR PE=1 SV=2	BCR	1	14308630	8918128	5820031	4531016	2242039	12854860	5057230	1951434	5437184	5390345	20084840	6325871	11331910	5657206	1802402	5819237	9906742	4007773	18795480	12106040	534130	76967696	19849910	1818015	3577776	4894335	13451600	5526074	1217805	9243478	3446347	5784059	2274248	2409934	4647763	17252150	18036860	35372840	1329371	5303770	2173135	5144794
Q2T9J9	tr|Q2T9J9|Q2T9J9_HUMAN TTC7A protein OS=Homo sapiens GN=TTC7A PE=2 SV=1	TTC7A	1	128009104	9687105	20602340	29124240	4474227	13096220	20007240	21479900	87356576	4574090	19073390	3895744	8128281	3071023	71286064	40511688	1746424	12877870	7998933	0	4828063	0	9236844	9062951	32613670	7834531	14364950	11297030	15681390	37214020	5146278	27773700	3921532	7417978	7120616	13196190	40896232	2142900	23005450	16140820	5412284	9743473
Q8IYA2	sp|Q8IYA2|C144C_HUMAN Coiled-coil domain-containing protein 144C OS=Homo sapiens GN=CCDC144C PE=2 SV=3	CCDC144CP	2	0	0	0	0	0	6782.38	0	0	0	0	0	0	0	0	0	0	0	0	0	0	0	0	0	0	0	4191.91	0	0	0	0	0	0	0	0	0	22307.7	0	0	0	0	0	0
Q5W0B1	sp|Q5W0B1|RN219_HUMAN RING finger protein 219 OS=Homo sapiens GN=RNF219 PE=1 SV=1	RNF219	2	278044	0	6996914	4367288	3236908	2077732	1497595	3955488	2885388	5504948	2268766	1260215	6773544	4399528	1447747	3161680	4303790	7524388	756688	0	2008978	0	805672	6009286	2983120	1342104	16458170	6968568	6334524	1803913	355500	4280010	5018338	9907370	1152280	1281269	411446	4626172	3953442	5936598	7137292	2659568
Q9BZ72	sp|Q9BZ72|PITM2_HUMAN Membrane-associated phosphatidylinositol transfer protein 2 OS=Homo sapiens GN=PITPNM2 PE=1 SV=1	PITPNM2	2	209412992	589504384	538227392	625321408	1059217024	395481216	646840000	172237904	268119200	197671808	434946816	515893792	432642400	299264800	243098800	544418624	13337540	336754400	419263008	0	199737904	574753408	825655168	143725696	855428800	345446784	1178035968	290314400	844522624	318523392	260347008	753100416	414115584	287800992	460611200	413328800	343229184	198830000	192750208	585750400	298998400	197824400
Q9Y6Z4	sp|Q9Y6Z4|KIAS1_HUMAN Putative uncharacterized protein KIF25-AS1 OS=Homo sapiens GN=KIF25-AS1 PE=5 SV=2	KIF25-AS1	2	1353538	2833404	2273530	1341603	132831	799100	155137	954359	1138851	1048063	286188	668851	886384	725945	540342	1254928	579515	1077812	852934	86179.6	333997	249544	2911876	603536	1146340	3056436	622802	1101062	454991	386648	814447	1395839	945703	1104214	447568	2252102	2764484	1200867	409251	689437	705638	524954
B1ALH6	tr|B1ALH6|B1ALH6_HUMAN Phytanoyl-CoA 2-hydroxylase OS=Homo sapiens GN=PHYH PE=4 SV=1	PHYH	3	0	0	0	0	0	0	0	0	0	0	0	0	0	0	0	0	0	0	0	0	0	0	0	0	0	0	0	0	0	0	0	0	0	0	0	0	0	0	0	0	0	0
F5H743	tr|F5H743|F5H743_HUMAN Solute carrier family 37 (glycerol-3-phosphate transporter), member 3 OS=Homo sapiens GN=SLC37A3 PE=4 SV=1		2	13132180	9690095	7180310	23751280	34088952	10886500	14027180	27230760	11814830	24376120	27248500	30229290	16578400	13423230	19687520	12079520	23954220	23752580	25681040	707565	25546600	45053960	14142200	29692980	40551272	34837000	24401610	28757810	23302740	21696000	39136360	31526770	46971408	14768840	38505048	20538120	8960439	20862300	17319570	39854660	19963060	32306580
Q6ZN11	sp|Q6ZN11|ZN793_HUMAN Zinc finger protein 793 OS=Homo sapiens GN=ZNF793 PE=2 SV=1	ZNF793	2	316127	1102087	1293483	450939	5474226	7511724	706033	1301172	1126381	1580753	937408	9582628	14068230	6062972	138410	458725	77672.6	416699	10066710	0	3227960	538198	1638276	5716136	938168	8497142	12966030	8756720	424072	0	3710552	418092	6727448	10025760	8283210	599122	1046361	18301720	281231	7862010	9519698	4349272

## Sheet: Descriptions
Sample name are in the form Number_Letter.
The Number distinguishes patients
The Letter is referred to the time points:
A= time 0
B= 1 week
C= 2 weeks
D= 3 weeks
E= end of the treatment
F= 1 month after the end of the treatmen
